# Supplementary material for: The IQ67‐domain protein IQD1 regulates fruit shape through complex multiprotein interactions in pepper (Capsicum annuum L.)
Source: Plant Biotechnol J. 2025 Apr 11;23(7):2651–66. doi: 10.1111/pbi.70078 (PMC12205865; doi:10.1111/pbi.70078)
Supplement: Supplementary file 2 — Table S1 Primers used in this study. Table S2 A loc file for QTL mapping analysis. Table S3 A map file for QTL mapping analysis. Table S4 A F2.qua file for QTL mapping analysis. Table S5 Result of linkage analysis with molecular markers by MapQTL4.0. Table S6 Statistics of genotyping results of F3 recombinant individual plants. Table S7 Detailed information of SNP‐index values and variations for FSI in the 649‐kb candidate interval. [file PBI-23-2651-s001.xlsx]

## Sheet: Table S1
Table S1. Primers used in this study
Primers ID	Primers sequence (5'to3'）
SNP_8918610-F	GAAGGTGACCAAGTTCATGCTGTGTTTACAAAGCTGCCATTTTCTC
SNP_8918610-R	GAAGGTCGGAGTCAACGGATTGTGTTTACAAAGCTGCCATTTTCTT
SNP_8918610-C	CAGAGAAAGAGAAAATGGAAGCGG
SNP_11271466-F	GAAGGTGACCAAGTTCATGCTGGATTGGAGATTCGAGGCGC
SNP_11271466-R	GAAGGTCGGAGTCAACGGATTGGATTGGAGATTCGAGGCGT
SNP_11271466-C	CGAAACCGCATCCAAAAATCTCTA
SNP_12906137-F	GAAGGTGACCAAGTTCATGCTGCACTAGCAGGTAGAGGATCTG
SNP_12906137-R	GAAGGTCGGAGTCAACGGATTGCACTAGCAGGTAGAGGATCTA
SNP_12906137-C	TCTGGAGATACCTCTGAGTCTTGT
SNP_13782925-F	GAAGGTGACCAAGTTCATGCTCCATGCAGGTGACCAAACAG
SNP_13782926-F	GAAGGTCGGAGTCAACGGATTCCATGCAGGTGACCAAACAA
SNP_13782927-F	ATGTCTTTTGGTGATTGACCCCTA
SNP_16806733-F	GAAGGTGACCAAGTTCATGCTTGAAGGAAAATAATTAAGCTATAAGGTGAAG
SNP_16806734-R	GAAGGTCGGAGTCAACGGATTTGAAGGAAAATAATTAAGCTATAAGGTGAAA
SNP_16806735-C	AGTAGTTGTTTGGTTTGTGGTACT
SNP_18432763-F	GAAGGTGACCAAGTTCATGCTTAGCCACAGTGGTAGGGATTGAC
SNP_18432764-R	GAAGGTCGGAGTCAACGGATTTAGCCACAGTGGTAGGGATTGAT
SNP_18432765-C	TTGTGTATGATTTCTGTCGGGTCT
SNP_19380670-F	GAAGGTGACCAAGTTCATGCTTGTTCATAAATAAAAAGAGTGGTTCTATG
SNP_19380670-R	GAAGGTCGGAGTCAACGGATTTGTTCATAAATAAAAAGAGTGGTTCTATA
SNP_19380670-C	AAACACTGTTGTACCATGGAGATG
SNP_26246229-F	GAAGGTGACCAAGTTCATGCTTTATATATAAGTGTGGATAGCACACAC
SNP_26246229-R	GAAGGTCGGAGTCAACGGATTTTATATATAAGTGTGGATAGCACACAT
SNP_26246229-C	TTTTGGTATCTGGGGAGAAGTGTC
SNP_34145841-F	GAAGGTGACCAAGTTCATGCTGGTTGAGGTTCTCATAAATTTTAATACCG
SNP_34145842-R	GAAGGTCGGAGTCAACGGATTGGTTGAGGTTCTCATAAATTTTAATACCA
SNP_34145843-C	TTAAGGTACAAGGATTCCCCAAGG
SNP_40656710-F	GAAGGTGACCAAGTTCATGCTTCCATGACCCAAAAATTACAGACG
SNP_40656710-R	GAAGGTCGGAGTCAACGGATTTCCATGACCCAAAAATTACAGACA
SNP_40656710-C	CAAAGAGCGTTCTGAACAAGAGTT
SNP_40765353-F	GAAGGTGACCAAGTTCATGCTCCCAATCTGAATATCAAAATTTCTTACTCAG
SNP_40765353-R	GAAGGTCGGAGTCAACGGATTCCCAATCTGAATATCAAAATTTCTTACTCAA
SNP_40765353-C	TATGCAACAGGTCAAAGAGGAGAA
SNP_41478606-F	GAAGGTGACCAAGTTCATGCTAGATTACAAAATTGGTGAAACCCTG
SNP_41478606-R	GAAGGTCGGAGTCAACGGATTAGATTACAAAATTGGTGAAACCCTA
SNP_41478606-C	AAAACCTGTTATACCCCACATCCA
SNP_57981372-F	GAAGGTGACCAAGTTCATGCTTTTCGTGTGTTGCGTGATTTTTGG
SNP_57981372-R	GAAGGTCGGAGTCAACGGATTTTTCGTGTGTTGCGTGATTTTTGA
SNP_57981372-C	TTAATGCTTTCAACCACCAACCAA
SNP_58904456-F	GAAGGTGACCAAGTTCATGCTGGGAATATTGAATTCATGTGATAGGGAG
SNP_58904456-R	GAAGGTCGGAGTCAACGGATTGGGAATATTGAATTCATGTGATAGGGAA
SNP_58904456-C	GCATGCTTTCCCCTGTCAATATAC
SNP_68053882-F	GAAGGTGACCAAGTTCATGCTCCATTCATAATGCACACAATATCATGG
SNP_68053882-R	GAAGGTCGGAGTCAACGGATTCCATTCATAATGCACACAATATCATGA
SNP_68053882-C	ATGCTTTACCCTCTGACCAAGAAT
SNP_78365887-F	GAAGGTGACCAAGTTCATGCTACCCAAAATGTTACCTTTTCTTTTCTG
SNP_78365887-R	GAAGGTCGGAGTCAACGGATTACCCAAAATGTTACCTTTTCTTTTCTA
SNP_78365887-C	AGTTTACGGGCTTTGAGGTAAGAT
SNP_95515158-F	GAAGGTGACCAAGTTCATGCTAGAATCTTACCACCAACATCAAGG
SNP_95515158-R	GAAGGTCGGAGTCAACGGATTAGAATCTTACCACCAACATCAAGA
SNP_95515158-C	TGCAGTATCCAGTTCAGATTAGCA
SNP_139073521-F	GAAGGTGACCAAGTTCATGCTAGCAAGAACAACCACATAATGACC
SNP_139073521-R	GAAGGTCGGAGTCAACGGATTAGCAAGAACAACCACATAATGACT
SNP_139073521-C	GGAAAAATATCACTGGGTTCTCGC
SNP_159657666-F	GAAGGTGACCAAGTTCATGCTTTCTCCCTGCATATTTAGCTGTGC
SNP_159657666-R	GAAGGTCGGAGTCAACGGATTTTCTCCCTGCATATTTAGCTGTGT
SNP_159657666-C	TGACGGAAGCAGAAACAACTATTG
SNP_171595199-F	GAAGGTGACCAAGTTCATGCTTCAGAAATTTCAGCTTAGTTAGTCC
SNP_171595199-R	GAAGGTCGGAGTCAACGGATTTCAGAAATTTCAGCTTAGTTAGTCT
SNP_171595199-C	CTGGGATTCTCGGGGTATTACAAT
SNP_14204787-F	GAAGGTGACCAAGTTCATGCTAGGTCCCTTCTTTGAGATTTGAATTG
SNP_14204787-R	GAAGGTCGGAGTCAACGGATTAGGTCCCTTCTTTGAGATTTGAATTA
SNP_14204787-C	TCATTAGAACTCTTTAACTTTGCTCA
SNP_14373431-F	GAAGGTGACCAAGTTCATGCTTCATACACTACCTTGTTCTTTGTACAC
SNP_14373431-R	GAAGGTCGGAGTCAACGGATTTCATACACTACCTTGTTCTTTGTACAT
SNP_14373431-C	ACAACACTTTGTTAGAAGACGTTT
SNP_14384930-F	GAAGGTGACCAAGTTCATGCTACTAACAGTTCTAATATATCTCACATATATTGC
SNP_14384930-R	GAAGGTCGGAGTCAACGGATTACTAACAGTTCTAATATATCTCACATATATTGT
SNP_14384930-C	ATGCATGTTCCTCCTTGTTCTTCT
SNP_15049790-F	GAAGGTGACCAAGTTCATGCTTCTTTTCTAAAATCATTGCATGTGAAAC
SNP_15049790-R	GAAGGTCGGAGTCAACGGATTTCTTTTCTAAAATCATTGCATGTGAAAT
SNP_15049790-C	TATGCCTTGTTCACTTCCTTGGTA
SNP_15516224-F	GAAGGTGACCAAGTTCATGCTCGACCTTCTCTAGTAACTTATTAAATGATAC
SNP_15516224-R	GAAGGTCGGAGTCAACGGATTCGACCTTCTCTAGTAACTTATTAAATGATA
SNP_15516224-C	TTCATTCCGAGTTGAAGCCAAAAA
SNP_16061086-F	GAAGGTGACCAAGTTCATGCTTCATACACTACCTTGTTCTTTGTACAC
SNP_16061086-R	GAAGGTCGGAGTCAACGGATTTCATACACTACCTTGTTCTTTGTACAT
SNP_16061086-C	ACAACACTTTGTTAGAAGACGTTT
SNP_16425181-F	GAAGGTGACCAAGTTCATGCTCTTGACAGTCAACTCACCAGCAG
SNP_16425181-R	GAAGGTCGGAGTCAACGGATTCTTGACAGTCAACTCACCAGCA
SNP_16425181-C	CGAACCAAGATAAATCTTTGTGCC
SNP_16625241-F	GAAGGTGACCAAGTTCATGCTCCTTCTTAAATTTTGTTTTAAATGTACCCC
SNP_16625241-R	GAAGGTCGGAGTCAACGGATTCCTTCTTAAATTTTGTTTTAAATGTACCCT
SNP_16625241-C	CAAGGATGAAACCCAACACATTCA
CaIQD1-V-F	CTGTGAGTAAGGTTACCGAATTCCAGAGAGAAGCAGCAGCAGT
CaIQD1-V-R	CGCGTGAGCTCGGTACCGGATCCCTGGTGTTTTCGTTGTTTGAGT
CaIQD1-OE-F	CATTTGGAGAGGACACGCTCGAGATGCCCTGCAGGTTAAGACAT
CaIQD1-OE-R	TCTCATTAAAGCAGGACTCTAGACCCGGGAACTGTAGAAACACA
CaTRM-like-V-F	TAGATGAGGAGAAGAGCCCTCAGGCAGCTCTCACATTGG
CaTRM-like-V-R	GTGTGCTCGACGACAAGACCCGGAATCCCCAGGCTTCAACA
CaOFP20-V-F	TAGATGAGGAGAAGAGCCCATGTCCTCGTCCTTGTCCCT
CaOFP20-V-F	GTGTGCTCGACGACAAGACCCTGAAACACTCTTCCTGCTTGC
AD-CaIQD1-F	GTACCAGATTACGCTCATATGTATGCCCTGCAGGTTAAGACAT
AD-CaIQD1-R	ATGCCCACCCGGGTGGAATTCCCCGGGAACTGTAGAAACACA
BD-CaIQD1-F	GCCATGGAGGCCGAATTCATGGGTTCTGATTGGCTTA
BD-CaIQD1-R	CTGCAGGTCGACGGATCCTTAAGATACCGCTTCCTGT
AD-CaTRM-like-F	ATGGAGGCCAGTGAATTCATGGCTGCTAAGCTTTTACAT
AD-CaTRM-like-R	CTCGAGCTCGATGGATCCCTATTTTGCAAAGAGCTGTCT
AD-CaOFP20-F	GTACCAGATTACGCTCATATGATGGGAAATTATAAATTTAGATT
AD-CaOFP20-R	ATGCCCACCCGGGTGGAATTCCTAATACTTAGTGATATCGAACCA
BD-CaOFP20-F	GCCATGGAGGCCGAATTCATGGGAAATTATAAATTTAGATT
BD-CaOFP20-F	CTGCAGGTCGACGGATCCCTAATACTTAGTGATATCGAACCA
AD-CAM7-F	GTACCAGATTACGCTCATATGATGGCAGATCAGTTGACTGAT
AD-CAM7-R	ATGCCCACCCGGGTGGAATTCTTACTTGGCCATCATGACCTT
AD-KLCR1-F	GTACCAGATTACGCTCATATGATGCCGGGTATAGTTTCGGT
AD-KLCR1-R	ATGCCCACCCGGGTGGAATTCTCAGCTCCTAAAACCAAACG
AD-MAP70-F	ATGGAGGCCAGTGAATTCATGTCGGAGTTTTCCGGC
AD-MAP70-R	CTCGAGCTCGATGGATCCTTATTGAGTGTTGCGTGTTAAC
AD-DOF1.4-F	GTACCAGATTACGCTCATATGATGATGGCCTCAAATGGTAG
AD-DOF1.4-R	ATGCCCACCCGGGTGGAATTCCTAGATGAGAGAAGGGACTGAAT
BD-IQD3-F	GCCATGGAGGCCGAATTCATGGGGAAGAAAGGAAACTG
BD-IQD3-R	CTGCAGGTCGACGGATCCCTAGTTGACAACTCCATTCACA
BD-SUN-F	GCCATGGAGGCCGAATTCATGGGAAAGAGAAGAAATTGGTT
BD-SUN-R	CTGCAGGTCGACGGATCCTTATCTGCTAGTGGTTCTGCTCA
BD-IQD17-F	GCCATGGAGGCCGAATTCATGGGAAATAATAAGAAAGGATC
BD-IQD17-F	CTGCAGGTCGACGGATCCTCATCTTAAATACCTTCGCAA
nluc-CaIQD1-F	GACGAGCTCGGTACCATGGGTTCTGATTGGCTTA
nluc-CaIQD1-R	CGAGATCTGGTCGACAGATACCGCTTCCTGTTTGT
cluc-CaTRM-like-F	TCCCGGGGCGGTACCATGGCTGCTAAGCTTTTACATT
cluc-CaTRM-like-R	GCTCTGCAGGTCGACCTATTTTGCAAAGAGCTGTCTAC
cluc-CaOFP20-F	TCCCGGGGCGGTACCATGGGAAATTATAAATTTAGATT
cluc-CaOFP20-R	GCTCTGCAGGTCGACCTAATACTTAGTGATATCGAACCA
nluc-CaOFP20-F	GACGAGCTCGGTACCATGGGAAATTATAGATTTAAATTATC
nluc-CaOFP20-R	CGAGATCTGGTCGACATACTTAGTGATATCGAACCAGAT
cluc-CAM7-F	TCCCGGGGCGGTACCATGGCAGATCAGTTGACTGAT
cluc-CAM7-R	GCTCTGCAGGTCGACTTACTTGGCCATCATGACCTT
cluc-KLCR1-F	TCCCGGGGCGGTACCATGCCGGGTATAGTTTCGGT
cluc-KLCR1-R	GCTCTGCAGGTCGACTCAGCTCCTAAAACCAAACG
cluc-MAP70-2-F	TCCCGGGGCGGTACCATGTCGGAGTTTTCCGGC
cluc-MAP70-2-R	GCTCTGCAGGTCGACTTATTGAGTGTTGCGTGTTAAC
cluc-DOF1.4-F	TCCCGGGGCGGTACCATGATGGCCTCAAATGGTAG
cluc-DOF1.4-R	GCTCTGCAGGTCGACCTAGATGAGAGAAGGGACTGAAT
cluc-IQD3-F	TCCCGGGGCGGTACCATGGGGAAGAAAGGAAACTG
cluc-IQD3-R	GCTCTGCAGGTCGACCTAGTTGACAACTCCATTCACA
cluc-SUN-F	TCCCGGGGCGGTACCATGGGAAAGAGAAGAAATTGGTT
cluc-SUN-R	GCTCTGCAGGTCGACTTATCTGCTAGTGGTTCTGCTCA
cluc-IQD17-F	TCCCGGGGCGGTACCATGGGAAATAATAAGAAAGGATC
cluc-IQD17-R	GCTCTGCAGGTCGACTCATCTTAAATACCTTCGCAA
SL-CaIQD1-F	CAAATCGACTCTAGA AAGCTTATGGGTTCTGATTGGCTTA
SL-CaIQD1-R	GCCCTTGCTCACCATGGTACCAGATACCGCTTCCTGTTTGT
SL-CaTRM-like-F	AAGTCCGGAGCTAGCTCTAGATGGCTGCTAAGCTTTTACATTCATTGACTGAAG
SL-CaTRM-like-R	AGCGGCCGCTGTACAGGATCTTTTGCAAAGAGCTGTCTACGCCTAGTTG
SL-CaOFP20-F	CAAATCGACTCTAGA AAGCTTATGGGAAATTATAAATTTAGATTATC
SL-CaOFP20-R	GCCCTTGCTCACCATGGTACCATACTTAGTGATATCGAACCAGAT
SL-CAM7-F	CAAATCGACTCTAGAAAGCTTATGGCAGATCAGTTGACTGAT
SL-CAM7-R	GCCCTTGCTCACCATGGTACCCTTGGCCATCATGACCTTAA
SL-KLCR1-F	AAGTCCGGAGCTAGCTCTAGATGCCGGGTATAGTTTCGGTCAAGAC
SL-KLCR1-R	AGCGGCCGCTGTACAGGATCGCTCCTAAAACCAAACGCAGACCAC
SL-MAP70-2-F	CAAATCGACTCTAGAAAGCTTATGTCGGAGTTTTCCGGC
SL-MAP70-2-R	GCCCTTGCTCACCATGGTACCTTGAGTGTTGCGTGTTAACCC
SL-DOF1.4-F	CAAATCGACTCTAGAAAGCTTATGATGGCCTCAAATGGTAG
SL-DOF1.4-R	GCCCTTGCTCACCATGGTACCGATGAGAGAAGGGACTGAATTAG
SL-IQD3-F	CAAATCGACTCTAGAAAGCTTATGGGGAAGAAAGGAAACTG
SL-IQD3-R	GCCCTTGCTCACCATGGTACCGTTGACAACTCCATTCACATATT
SL-SUN-F	CAAATCGACTCTAGAAAGCTTATGGGAAAGAGAAGAAATTGGTT
SL-SUN-R	GCCCTTGCTCACCATGGTACCTCTGCTAGTGGTTCTGCTCATT
SL-IQD17-F	CAAATCGACTCTAGAAAGCTTATGGGAAATAATAAGAAAGGATC
SL-IQD17-R	GCCCTTGCTCACCATGGTACCTCTTAAATACCTTCGCAAATC
BiFC-CaIQD1-F	GCGCCACTAGTGGATCCATGGGTTCTGATTGGCTTAA
BiFC-CaIQD1-R	GTCGACAGTACTATCGATAGATACCGCTTCCTGTTTGT
BiFC-CaTRM-like-F	GCGCCACTAGTGGATCCATGGCTGCTAAGCTTTTACATT
BiFC-CaTRM-like-R	GTCGACAGTACTATCGATTTTTGCAAAGAGCTGTCTACG
BiFC-CaOFP20-F	GCGCCACTAGTGGATCCATGGGAAATTATAGATTTAAATTATC
BiFC-CaOFP20-R	GTCGACAGTACTATCGATATACTTAGTGATATCGAACCAGAT
BiFC-CAM7-F	GCGCCACTAGTGGATCCATGGCAGATCAGTTGACTGAT
BiFC-CAM7-R	GTCGACAGTACTATCGATCTTGGCCATCATGACCTTAA
BiFC-KLCR1-F	GCGCCACTAGTGGATCCATGCCGGGTATAGTTTCGGT
BiFC-KLCR1-R	GTCGACAGTACTATCGATGCTCCTAAAACCAAACGCAG
BiFC-MAP70-2-F	GCGCCACTAGTGGATCCATGTCGGAGTTTTCCGGC
BiFC-MAP70-2-R	GTCGACAGTACTATCGATTTGAGTGTTGCGTGTTAACCC
BiFC-DOF1.4-F	GCGCCACTAGTGGATCCATGATGGCCTCAAATGGTAG
BiFC-DOF1.4-R	GTCGACAGTACTATCGATGATGAGAGAAGGGACTGAATTAG
BiFC-IQD3-F	GCGCCACTAGTGGATCCATGGGGAAGAAAGGAAACTG
BiFC-IQD3-R	GTCGACAGTACTATCGATGTTGACAACTCCATTCACATATT
BiFC-SUN-F	GCGCCACTAGTGGATCCATGGGAAAGAGAAGAAATTGGTT
BiFC-SUN-R	GTCGACAGTACTATCGATTCTGCTAGTGGTTCTGCTCATT
BiFC-IQD17-F	GCGCCACTAGTGGATCCATGGGAAATAATAAGAAAGGATC
BiFC-IQD17-R	GTCGACAGTACTATCGATTCTTAAATACCTTCGCAAATC
GST-CaIQD1-1C0725_1	TTCTGTTCCAGGGGCCCCTGGGATCCATGAAGCATCGCGAAATGGGTGTTCTGAGCGAA
GST-CaIQD1-1C0725_2	GCACGAAATGCGGTCTGAATGCGAATGGCTGCATTATCTTCGCTCAGAACACCCA
GST-CaIQD1-1C0725_3	CAGACCGCATTTCGTGCCTATATGGCCCGTAAAACCCTGCGTCGTCTGAAAGGCA
GST-CaIQD1-1C0725_4	AACACTCGGGCGCTGGGTCATGCTATGCAGACGGCTAATGCCTTTCAGACGACGC
GST-CaIQD1-1C0725_5	CCCAGCGCCCGAGTGTTCGCAAACAGGCCAGTACCACCCTGAGTGCCCTGCATAG
GST-CaIQD1-1C0725_6	CACGACGTGCGCGAATATCACTCTGAATGCGATTCCAGCTATGCAGGGCACTCAG
GST-CaIQD1-1C0725_7	TATTCGCGCACGTCGTGTTCGTATGGTTATTGAAGGTCGTCTGAAACAGAAAAAA
GST-CaIQD1-1C0725_8	TTATGCAGTTTGGCTTCCAGTTTCAGCTGATTTTCCAGTTTTTTCTGTTTCAGAC
GST-CaIQD1-1C0725_9	GAAGCCAAACTGCATAATTTTGAAGCAGAATGGAATGGCGGTCCGGAAACCATGGA
GST-CaIQD1-1C0725_10	CGGCTGCTTCGCGCTGATGAATACGGCTCAGCACCACTTCCATGGTTTCCGGACC
GST-CaIQD1-1C0725_11	TCAGCGCGAAGCAGCCGCCGTGAAACGCGAACGTACCATGGCCTATGCATTTAGC
GST-CaIQD1-1C0725_12	CTACTACCAACAATCGGATTACTATTGGCACGCCACTGATGGCTAAATGCATAGGCCA
GST-CaIQD1-1C0725_13	CCGATTGTTGGTAGTAGCAATCATGAACTGGGCAAAGCCCATTGGGGTTGGAGTTGGAC
GST-CaIQD1-1C0725_14	GGAATACGGCTTTCCCACGGGCGTGCTGCAATCCAGCGATCGGTCCAACTCCAACCCCA
GST-CaIQD1-1C0725_15	TGGGAAAGCCGTATTCCGGTGCAGAGTAGCCCGAAAAGTGCCAATCGCACCAGCCGTAA
GST-CaIQD1-1C0725_16	ACCGGGGTTTTGGTGGTCTGGGTTTTATTACTGGTCGGGGTTTTACGGCTGGTGCGATT
GST-CaIQD1-1C0725_17	ACCACCAAAACCCCGGTTAGTGTGAAAACCACCAGTGCCAATTGGAAACGTGCAATGAA
GST-CaIQD1-1C0725_18	GCGGTCAGTTTATCTGCTGCTTCATAGCTCAGTTTACGCGGTTTCATTGCACGTTTCCA
GST-CaIQD1-1C0725_19	GCAGATAAACTGACCGCCCAGAAAGGCATTAATAAAGTTGAAACCAGTATCGATAAGCA
GST-CaIQD1-1C0725_20	AGTCAGTCACGATGCGGCCGCTCGAGTTAGCTAACGGCTTCCTGCTTATCGATACTGGT
HIS-CaOFP20-F	TCCACTGGGTTCTCGGACTATGGGAAATTATAAATTTAGATTATCAGATATG
HIS-CaOFP20-R	GTGGTGCTCGAGTGCGGCCCTAATACTTAGTGATATCGAACCAGATTTGCTTG
HIS-CAM7-F	GGTGGTGGATCCGAATTCCGGACTATGGCAGATCAGTTGACTGATGACCAGATC
HIS-CAM7-R	GGTGGTGGTGCTCGAGTGCGGCCTTATTACTTGGCCATCATGACCTTAACAAACTC
HIS-KLCR1-F	TAGTGGTGGCGGTGGTTCAATGCCGGGTATAGTTTCGGTCAAGACGCCG
HIS-KLCR1-R	GATCTCAATGATGATGGTGGTGATGGCTCCTAAAACCAAACGCAGACCACTTCCTC
HIS-DOF1.4-F	TAGTGGTGGCGGTGGTTCAATGATGGCCTCAAATGGTAGCAGTAGTAGTAATAC
HIS-DOF1.4-R	GATCTCAATGATGATGGTGGTGATGGATGAGAGAAGGGACTGAATTAGACCCCATATTAG
HA-CaIQD1-F	GAGACAGGATCCGAATTCATGGGTTCTGATTGGCTTAA
HA-CaIQD1-R	CGGTGCACTAGTGTCGACAGATACCGCTTCCTGTTTGT
Myc-MAP70-2-F	GAGACAGGATCCGAATTCATGTCGGAGTTTTCCGGCGA
Myc-MAP70-2-R	CGGTGCACTAGTGTCGACTTGAGTGTTGCGTGTTAACC
CaIQD1-QF	AGCTCGCCGTGTTCGTATGG
CaIQD1-QR	TCGTTCCCGCTTCACTGCTG
CaTRM-like-QF	ACAACTTCAAGCTAAACCATCA
CaTRM-like-QR	ATCTTTAAAGATCATCCGCTCC
CaOFP20-QF	TGACAAAATCCAGGCACCCG
CaOFP20-QR	TGCTCTTCGCGCAATGCTCT
CAM7-QF	CAGGACATGATAAACGAGGTGG
CAM7-QR	GAGATGAAGCCATTTTGATCCTT
KLCR1-QF	GCCCTTGAGCACCTTGTACT
KLCR1-QR	GATTCCCTCAGTTTTCCTGTC
MAP70-2-QF	GCTAAAAAAATGAGAAGGGAGGT
MAP70-2-QR	CGTGTTAACCCACTTCGAGCT
DOF1.4-QF	CATGAAGGTGGTGGAAATG
DOF1.4-QR	AAGGGACTGAATTAGACCCC
IQD3-QF	ACTCAGTCAGCAAAAGCAAGA
IQD3-QR	CTAGTTGACAACTCCATTCACAT
SUN-QF	TTTTCACATCGGGAGAGAAGA
SUN-QR	TTGGAAGTGAAGAAGGAGAATG
IQD17-QF	TCCCTGTCCCTGACCGTTAT
IQD17-QR	AAATCGCTAGTTGAGGATGGAG
expansin-A1-QF	ATGGCTTATTTTGGGATTTGC
expansin-A1-QR	TCAACCCATTGTTGAACATAGC
expansin-A11-like-QF	GGCCACATTTTGACATGGCT
expansin-A11-like-QR	TGGCCCCCCAATTTCTAG
expansin-A10-QF	TTAATGGGAATTTCCCTCATGT
expansin-A10-QR	AGCTCAACCCGTTGTTGAAC
expansin-B3-QF	GGCTCAACACCTTACTGGCT
expansin-B3-QR	GCAATGGCCCTCCAATTAT
expansin-like A1-QF	TTCACCGATCCAAAGTTGCT
expansin-like A1-QR	CCATAGCCATAAAAGCTCTGC
cyclin-A2-2-QF	CGGCCTTCCTTTAATTATATGG
cyclin-A2-2-QR	GATGTACAGTCAGGTAAAGAGTGTC
G2 cyclin-2-QF	ATAGATTCCTGGCAGTTCAGTC
G2 cyclin-2-QR	ACTGTCATGTTGAACTGTAAGG
cyclin-D3-2-QF	AGGCAAAGACTATACAGAGAATGG
cyclin-D3-2-QR	AGAATGAGGCGTTCACACTTCT
cyclin-D4-1-QF	GCTGCCAAAATGGAGGAGAC
cyclin-D4-1-QR	TGGGGTGATAGCCTGCATTC
cyclin-L1-1-QF	CTGCTAGTTGTGTTTGGCTTG
cyclin-L1-1-QR	GTAAGTTTTCTCTCCTACATTCCAT
cyclin-T1-3-QF	ATTGTGCTTTCCTTCAGAACCT
cyclin-T1-3-QR	ACATGCATGTGATCGCCTC

## Sheet: Table S2
Table S2. A loc file for QTL mapping analysis
name = TSF2
popt = F2
nloc = 21
nind = 90
; group 1
SNP_8918610	A	H	B	B	B	B	B	B	H	B	H	B	B	B	B	H	B	B	H	H	H	H	B	B	B	H	B	H	B	B	H	H	H	H	H	H	H	H	H	H	H	H	H	H	H	H	H	H	H
SNP_11271466	A	H	B	B	B	B	B	B	H	B	H	B	B	H	B	H	B	H	H	H	B	H	B	B	H	H	H	H	B	B	H	H	H	H	H	H	H	H	H	H	H	H	H	H	H	H	H	H	H
SNP_12906137	A	H	B	B	B	B	B	B	H	B	H	B	B	B	B	H	B	B	B	H	B	H	B	B	B	H	B	H	B	B	H	H	H	H	H	H	H	H	H	H	H	H	H	H	H	H	H	H	H
SNP_13782925	A	H	B	B	B	B	B	B	H	B	B	B	B	B	B	H	B	B	B	B	B	H	B	B	B	B	H	H	B	B	H	H	H	H	H	H	H	H	H	H	H	H	H	H	H	H	H	H	H
SNP_16806733	A	H	B	B	B	B	B	B	B	B	B	B	B	B	B	H	B	B	B	B	B	H	B	B	B	B	B	B	B	B	H	H	H	H	H	H	H	H	H	H	H	H	H	H	H	H	H	H	H
SNP_18432763	A	H	B	B	B	B	B	B	B	B	B	B	B	B	B	H	B	B	B	B	B	B	B	B	B	B	B	B	B	B	H	H	H	H	H	H	H	H	H	H	H	H	H	H	H	H	H	H	H
SNP_19380670	A	H	B	B	B	B	B	B	B	B	B	B	B	B	B	B	B	B	B	B	B	B	B	B	B	B	B	B	B	B	H	H	H	H	H	H	H	H	H	H	H	H	H	H	H	H	H	H	H
SNP_20031559	A	H	B	B	H	H	H	H	H	H	H	-	H	H	H	B	B	B	B	H	B	B	H	H	H	B	B	B	B	B	H	H	H	H	H	H	H	H	H	H	H	H	H	H	H	H	H	H	H
SNP_26246229	A	H	B	B	B	B	H	B	H	H	B	B	B	-	B	B	B	-	B	H	B	B	H	B	H	B	B	B	B	B	H	H	H	H	H	H	H	H	H	H	H	H	H	H	H	H	H	H	H
SNP_34145841	A	H	B	B	B	B	H	B	B	H	B	B	B	B	B	B	-	B	B	B	B	B	H	B	H	B	B	B	B	B	H	H	H	H	H	H	H	H	H	H	H	H	H	H	H	H	H	H	H
SNP_40656710	A	H	B	B	B	B	A	B	B	H	B	H	B	B	B	B	B	B	B	B	B	B	A	H	B	B	B	B	B	B	H	H	H	H	H	H	H	H	H	H	H	H	H	H	H	H	H	H	H
SNP-40765353	A	H	B	B	B	B	A	B	B	H	B	H	B	B	B	B	B	B	B	B	B	B	A	H	B	B	B	B	B	B	H	H	H	H	H	H	H	H	H	H	H	H	H	H	H	H	H	H	H
SNP_41478606	A	H	B	B	B	B	A	B	B	H	B	H	B	B	B	H	B	B	B	B	B	B	A	H	B	B	B	B	B	B	H	H	H	H	H	H	H	H	H	H	H	H	H	H	H	H	H	H	H
SNP-57981372	A	H	B	B	B	B	A	B	B	H	B	H	B	B	B	H	B	B	B	B	B	B	A	H	B	B	B	B	B	B	H	H	H	H	H	H	H	H	H	H	H	H	H	H	H	H	A	A	A
SNP-58904456	A	H	B	B	B	B	A	B	B	H	B	H	B	B	B	H	B	B	B	B	B	B	A	H	B	B	B	B	B	B	H	H	H	H	H	H	H	H	H	H	H	H	H	H	H	H	A	A	A
SNP_68053882	A	H	B	B	B	B	A	B	B	H	B	H	B	B	B	H	B	B	B	B	B	B	A	H	B	B	B	B	B	B	H	H	H	H	H	H	H	H	H	H	H	H	H	H	H	H	A	A	A
SNP_78365887	A	H	B	B	B	B	A	B	B	H	B	H	B	B	B	H	B	B	B	B	B	B	A	H	B	B	B	B	B	B	H	H	H	H	H	H	H	H	H	H	H	H	H	H	H	H	A	A	A
SNP-95515158	A	H	B	B	B	B	A	B	B	H	B	H	B	B	B	H	H	B	B	B	B	B	H	H	B	B	B	B	B	B	H	H	H	H	H	H	H	H	H	H	H	H	H	H	H	H	A	A	A
SNP_139073521	A	H	B	H	B	B	A	B	B	H	B	H	B	B	B	H	H	B	B	B	B	B	H	H	B	B	B	B	B	B	H	H	H	H	H	H	H	H	H	H	H	H	H	H	H	H	A	A	A
SNP_159657666	A	H	B	H	B	B	A	B	B	H	B	H	B	B	H	H	H	B	B	B	B	H	H	H	B	B	B	B	B	B	H	H	H	H	H	H	H	H	H	H	H	H	H	H	H	H	A	A	A
SNP_168732126	A	H	B	H	B	B	A	H	B	H	B	H	B	B	H	H	H	B	B	B	B	H	H	H	B	B	B	B	B	B	H	H	H	H	H	H	H	H	H	H	H	H	H	H	H	H	A	A	A
SNP_171595199	A	H	B	H	B	B	A	H	B	H	B	H	B	H	H	H	H	B	B	H	B	H	H	H	B	B	H	B	B	B	H	H	H	H	H	H	H	H	H	H	H	H	H	H	H	H	A	A	A
Note: A represents dominant homozygote, B represents recessive homozygote, H represents heterozygote.
[truncated: 41 more columns]

## Sheet: Table S3
Table S3. A map file for QTL mapping analysis
group 1
SNP_11271466 0.000 ; 2
SNP_8918610 1.245 ; 1
SNP_12906137 3.439 ; 3
SNP_13782925 5.131 ; 4
SNP_16806733 11.178 ; 5
SNP_18432763 11.900 ; 6
SNP_19380670 12.274 ; 7
SNP_26246229 17.012 ; 9
SNP_34145841 17.954 ; 10
SNP_40656710 21.268 ; 11
SNP-40765353 25.356 ; 12
SNP_41478606 25.841 ; 13
SNP-57981372 37.453 ; 14
SNP-58904456 39.913 ; 15
SNP_68053882 40.685 ; 16
SNP_78365887 49.332 ; 17
SNP-95515158 50.617 ; 18
SNP_139073521 51.354 ; 19
SNP_159657666 52.778 ; 20
SNP_168732126 53.477 ; 21
SNP_171595199 55.552 ; 22

## Sheet: Table S4
Table S4. A F2.qua file for QTL mapping analysis
ntrt = 3
nind = 90
miss = *
length	width	fruit shape index
83.0467	26.02	3.19165
90.6533	28.57	3.17303
74.4667	23.79	3.13017
84.5167	27.02	3.12793
79.11	26.1	3.03103
77.05	25.61	3.00859
79.5533	26.4933	3.00277
80.6467	26.8967	2.99839
70.55	23.8133	2.96263
77.6267	26.28	2.95383
74.3867	25.4633	2.92132
79.1633	27.17	2.91363
80.0033	27.4967	2.90956
31.9167	26.2067	1.21788
37.1867	30.5433	1.21751
37.6767	31.16	1.20914
37.43	31	1.20742
30.77	25.5733	1.20321
37.9067	31.52	1.20262
35.8567	29.8867	1.19975
39.3167	32.7967	1.1988
28.9533	24.18	1.19741
39.0633	32.6667	1.19582
39.1333	32.7267	1.19576
37.9767	31.8267	1.19323
37.5	31.5633	1.18809
36.3033	30.56	1.18794
33.9	28.7	1.18118
33.96	29.09	1.16741
41.38	35.6	1.16236
38.6833	33.3967	1.1583
39.0967	34.1067	1.14631
33.0433	29.14	1.13395
35.1167	31.17	1.12662
33.1467	29.4833	1.12425
31.7733	28.3967	1.11891
30.7833	27.5167	1.11872
31.46	28.28	1.11245
33.29	30.0867	1.10647
34.97	31.63	1.1056
38.9867	35.43	1.10039
33.9033	30.92	1.09649
31.0767	28.4367	1.09284
34.72	32.08	1.08229
31.6933	29.33	1.08058
32.25	29.9	1.0786
32.99	30.8133	1.07064
35.33	33.0133	1.07017
33.73	31.61	1.06707
30.87	28.9367	1.06681
30.11	28.56	1.05427
37.16	35.34	1.0515
34.5	32.8267	1.05097
34.68	33.0333	1.04985
30.0233	28.65	1.04793
29.1233	27.7967	1.04773
29.0033	27.71	1.04667
33.0833	31.61	1.04661
36.9433	35.3533	1.04497
30.4333	29.26	1.0401
33.5833	32.38	1.03716
29.7867	28.8233	1.03342
34.4433	33.3367	1.0332
30.7067	29.7533	1.03204
31.87	30.8833	1.03195
32	31.0267	1.03137
30.0967	29.2067	1.03047
28.0867	27.3633	1.02643
32.5867	31.7567	1.02614
28.5867	27.9067	1.02437
27.685	27.24	1.01634
29.2033	28.81	1.01365
34.33	33.9033	1.01258
30.8433	30.48	1.01192
30.59	30.29	1.0099
28.98	28.8	1.00625
30.63	30.57	1.00196
32.32	32.3033	1.00052
28.13	28.1833	0.998108
30.66	30.74	0.997398
30.03	30.26	0.992399
27.49	27.7133	0.991941
30.4333	30.6933	0.991529
31.24	31.51	0.991431
29.6333	29.9133	0.99064
31.2133	31.6367	0.986619
36.5867	37.09	0.986429
29.7333	30.15	0.98618
31.6767	32.2467	0.982324
27.1067	27.62	0.981414

## Sheet: Table S5
Table S5. Result of linkage analysis with molecular markers by MapQTL4.0
Nr	Group	Position	Locus	LOD	# Iter.	mu_A	mu_H	mu_B	Variance	% Expl.	Additive	Dominance
1	1	0	SNP_11271466	3.31	1	1.12764	1.22912	1.80633	0.399944	15.6	-0.339345	-0.23786
2	1	1		2.6	1	1.12763	1.22682	1.72703	0.414695	12.5	-0.2997	-0.200516
3	1	1.245	SNP_8918610	2.31	1	1.12764	1.24301	1.68717	0.421095	11.1	-0.279766	-0.16439
4	1	2.245		2.51	1	1.12762	1.22644	1.71059	0.416709	12.1	-0.291484	-0.192661
5	1	3.245		2.53	1	1.12763	1.22971	1.70598	0.41634	12.1	-0.289175	-0.1871
6	1	3.439	SNP_12906137	2.51	1	1.12764	1.23255	1.70196	0.416742	12	-0.287159	-0.182242
7	1	4.439		3.01	1	1.12763	1.19484	1.73332	0.406155	14.3	-0.302848	-0.235639
8	1	5.131	SNP_13782925	3.14	1	1.12764	1.19009	1.7251	0.403398	14.9	-0.298729	-0.236276
9	1	6.131		3.76	1	1.12759	1.15783	1.77545	0.390899	17.5	-0.323932	-0.293692
10	1	7.131		4.4	1	1.12765	1.13026	1.82221	0.378238	20.2	-0.347284	-0.34467
11	1	8.131		5.01	1	1.12771	1.11108	1.86001	0.366656	22.6	-0.366147	-0.382782
12	1	9.131		5.51	1	1.12773	1.10285	1.88442	0.357376	24.6	-0.378347	-0.403228
13	1	10.131		5.85	1	1.12769	1.10605	1.89353	0.351202	25.9	-0.382921	-0.40456
14	1	11.131		6.01	1	1.12764	1.11904	1.88833	0.348306	26.5	-0.380346	-0.388941
15	1	11.178	SNP_16806733	6.02	1	1.12764	1.11985	1.88778	0.348245	26.5	-0.380072	-0.387861
16	1	11.9	SNP_18432763	5.74	1	1.12764	1.11796	1.86397	0.35329	25.4	-0.368169	-0.37785
17	1	12.274	SNP_19380670	5.49	1	1.12764	1.11568	1.84215	0.357801	24.5	-0.357255	-0.369216
18	1	13.274		5.44	1	1.12475	1.12037	1.88029	0.358604	24.3	-0.377774	-0.382152
19	1	14.274		5.2	1	1.1214	1.13785	1.90297	0.363194	23.3	-0.390782	-0.374333
20	1	15.274		4.75	1	1.11789	1.16865	1.904	0.371672	21.6	-0.393059	-0.342299
21	1	16.274		4.15	1	1.11523	1.20938	1.88207	0.383101	19.1	-0.383421	-0.289267
22	1	17.012	SNP_26246229	3.68	1	1.1146	1.24227	1.85362	0.392465	17.2	-0.369508	-0.241839
23	1	17.954	SNP_34145841	4.46	1	1.1146	1.20415	1.87252	0.377181	20.4	-0.378961	-0.289408
24	1	18.954		4.26	1	1.13984	1.19399	1.87775	0.381108	19.6	-0.368958	-0.314805
25	1	19.954		3.93	1	1.16524	1.1919	1.86661	0.387473	18.2	-0.350684	-0.324021
26	1	20.954		3.5	1	1.1894	1.19863	1.83882	0.396036	16.4	-0.324709	-0.315486
27	1	21.268	SNP_40656710	3.36	1	1.19666	1.20234	1.82711	0.399068	15.8	-0.315226	-0.309542
28	1	22.268		3.36	1	1.18601	1.20857	1.8275	0.398984	15.8	-0.320746	-0.298186
29	1	23.268		3.37	1	1.17603	1.21565	1.82763	0.398807	15.8	-0.325799	-0.286184
30	1	24.268		3.38	1	1.16784	1.22277	1.82751	0.398555	15.9	-0.329834	-0.274906
31	1	25.268		3.4	1	1.16214	1.22921	1.82715	0.398257	15.9	-0.332507	-0.265442
32	1	25.356	SNP-40765353	3.4	1	1.16177	1.22972	1.82711	0.39823	16	-0.332673	-0.264717
33	1	25.841	SNP_41478606	3.62	1	1.16177	1.22919	1.8552	0.393798	16.9	-0.346718	-0.27929
34	1	26.841		3.63	1	1.15442	1.23606	1.85662	0.39342	17	-0.351099	-0.269454
35	1	27.841		3.66	1	1.14709	1.24414	1.85772	0.392978	17.1	-0.355315	-0.258266
36	1	28.841		3.68	1	1.14005	1.25328	1.85851	0.392474	17.2	-0.359234	-0.246005
37	1	29.841		3.71	1	1.1336	1.26323	1.85901	0.391913	17.3	-0.362709	-0.233076
38	1	30.841		3.74	1	1.12806	1.27365	1.85923	0.391307	17.4	-0.365585	-0.219996
39	1	31.841		3.77	1	1.12375	1.28414	1.8592	0.390672	17.5	-0.367726	-0.207333
40	1	32.841		3.8	1	1.12087	1.29426	1.85893	0.39003	17.7	-0.369032	-0.195646
41	1	33.841		3.83	1	1.11955	1.3036	1.85846	0.389405	17.8	-0.369455	-0.185402
42	1	34.841		3.86	1	1.11978	1.31186	1.85779	0.388817	17.9	-0.369004	-0.17692
43	1	35.841		3.89	1	1.12145	1.31886	1.85694	0.388283	18.1	-0.367743	-0.170341
44	1	36.841		3.91	1	1.12437	1.32451	1.85592	0.387816	18.2	-0.365773	-0.165631
45	1	37.453	SNP-57981372	3.93	1	1.12666	1.32733	1.8552	0.387565	18.2	-0.364269	-0.163603
46	1	38.453		3.89	1	1.12605	1.31878	1.85536	0.388285	18.1	-0.364653	-0.171927
47	1	39.453		3.84	1	1.13042	1.30382	1.85531	0.38932	17.8	-0.362443	-0.18904
48	1	39.913	SNP-58904456	3.81	1	1.13382	1.29561	1.8552	0.389848	17.7	-0.360692	-0.198902
49	1	40.685	SNP_68053882	3.77	1	1.13773	1.28477	1.8552	0.390642	17.6	-0.358738	-0.21169
50	1	41.685		3.75	1	1.1375	1.27797	1.85609	0.391178	17.4	-0.359292	-0.218827
51	1	42.685		3.72	1	1.13901	1.26988	1.85678	0.391746	17.3	-0.358886	-0.228012
52	1	43.685		3.69	1	1.1424	1.26071	1.85727	0.392322	17.2	-0.357435	-0.239121
53	1	44.685		3.66	1	1.14764	1.25082	1.85753	0.392877	17.1	-0.354942	-0.251768
54	1	45.685		3.64	1	1.15453	1.24071	1.85754	0.393384	17	-0.351505	-0.265327
55	1	46.685		3.61	1	1.16267	1.23095	1.85729	0.393817	16.9	-0.347312	-0.27903
56	1	47.685		3.6	1	1.17155	1.22205	1.85675	0.394162	16.8	-0.342603	-0.292103
57	1	48.685		3.58	1	1.18066	1.21439	1.85591	0.394417	16.8	-0.337624	-0.303897
58	1	49.332	SNP_78365887	3.58	1	1.18647	1.21021	1.8552	0.394535	16.7	-0.334364	-0.310625
59	1	50.332		3.81	1	1.18607	1.20713	1.8845	0.389905	17.7	-0.349216	-0.328159
60	1	50.617	SNP-95515158	3.82	1	1.18613	1.2098	1.88605	0.389652	17.8	-0.349961	-0.326284
61	1	51.354	SNP_139073521	2.75	1	1.18613	1.25441	1.82395	0.411588	13.1	-0.318914	-0.25063
62	1	52.354		3.14	1	1.18612	1.24687	1.88492	0.403411	14.9	-0.349399	-0.288652
63	1	52.778	SNP_159657666	3.2	1	1.18613	1.25232	1.89245	0.402251	15.1	-0.353164	-0.286966
64	1	53.477	SNP_168732126	2.31	1	1.18613	1.29028	1.8274	0.421	11.1	-0.320636	-0.216481
65	1	54.477		2.31	1	1.18407	1.28586	1.83829	0.421	11.1	-0.327113	-0.225316
66	1	55.477		2.31	1	1.18206	1.28127	1.8495	0.421	11.1	-0.333722	-0.234511
67	1	55.552	SNP_171595199	2.31	1	1.18191	1.28091	1.85035	0.421	11.1	-0.334223	-0.235216

## Sheet: Table S6
Table S6. Statistics of genotyping results of F3 recombinant individual plants
NO.	SNP_14204784	SNP_14373431	SNP_14384930	SNP_15049790	SNP_15516224	SNP_16061086	SNP_16425181	SNP_16625241	fruit shape index
D40	B	B	B	B	B	B	B	B	2.85±0.18
D39	A	A	A	A	A	A	A	A	0.86±0.77
F1	H	H	H	H	H	H	H	H	1.27±0.15
F3:216-192	H	B	B	B	B	B	B	B	2.14±0.12
F3:278-127	B	B	B	B	B	H	H	A	2.00±0.02
F3:278-35	B	B	H	H	H	A	A	A	0.77±0.06
F3:216-62	B	B	B	H	H	H	H	H	2.67±0.05
F3:278-10	B	B	B	B	B	B	H	H	1.73±0.08

## Sheet: Table S7
Table S7. Detailed information of SNPindex values and varitaions for FSI in the 649-kb candidate interval
# Chr	Pos	Ref	Alt	Qual	DP	AF1	DP4	MQ	SNP-index(round-fruit pools)	SNP-index(long-fruit pools)	Gene ID	Feature	Pos	Feature	GO	Annotation
Chr10	14373431	C	C/T/C/T	66/222/84/194	12/24/18/8	0/1/0/1	7_5_0_0/0_1_9_14/10_8_0_0/0_0_4_4	60/60/60/60	0.958333	0		Intergenic	14373431	Intergenic	-	-
Chr10	14382739	A	G/A/G/A	220/81/222/69	10/17/23/14	1/0/1/0	0_0_3_7/9_8_0_0/0_0_12_11/6_7_0_0	60/60/60/60	0	1		Intergenic	14382739	Intergenic	-	-
Chr10	14383127	C	C/T/C/T	45/222/56/56	7/21/26/3	0/1/0/1	1_4_0_0/0_0_13_7/7_9_0_1/0_0_1_2	60/59/60/60	1	0.0588235		Intergenic	14383127	Intergenic	-	-
Chr10	14384151	G	G/A/G/A	48/223/80/146	6/27/26/6	0/1/0/1	3_3_0_0/1_1_8_17/10_14_0_1/0_0_4_2	60/60/60/60	0.925926	0.04		Intergenic	14384151	Intergenic	-	-
Chr10	14384481	G	G/A/G/A	57/225/78/187	10/20/17/10	0/0.5102/0/1	5_4_0_0/1_1_13_5/11_5_0_0/0_0_5_4	60/60/60/60	0.9	0		Intergenic	14384481	Intergenic	-	-
Chr10	14384930	C	C/T/C/T	33/222/60/212	2/21/11/10	0/1/0/1	0_1_0_0/0_0_11_10/3_7_0_0/0_0_4_5	60/60/60/60	1	0		Intergenic	14384930	Intergenic	-	-
Chr10	14385377	G	G/A/G/A	45/215/69/96.5	6/12/13/5	0/0.8294/0/1	2_3_0_0/1_0_5_6/10_3_0_0/0_0_3_1	60/60/60/60	0.916667	0		Intergenic	14385377	Intergenic	-	-
Chr10	14388278	C	C/T/C/T	57/222/84/133	9/24/19/6	0/1/0/1	3_6_0_0/0_0_11_13/9_9_0_0/0_0_3_3	60/60/60/60	1	0		Intergenic	14388278	Intergenic	-	-
Chr10	14388790	C	C/T/C/T	45/222/96/222	5/25/22/10	0/1/0/1	2_3_0_0/0_1_6_16/8_14_0_0/0_0_6_4	60/60/60/60	0.956522	0		Intergenic	14388790	Intergenic	-	-
Chr10	14393957	T	C/T/C/T	127/74/225/36	5/27/19/2	1/0/0.505/0	0_0_3_2/16_10_1_0/1_1_9_8/2_0_0_0	60/60/60/60	0.037037	0.894737		Intergenic	14393957	Intergenic	-	-
Chr10	14394068	G	G/A/A/A	63/222/48/145	11/25/21/7	0/1/0.5/1	5_6_0_0/0_1_12_12/8_8_2_2/0_0_6_1	60/60/60/60	0.96	0.2		Intergenic	14394068	Intergenic	-	-
Chr10	14394508	T	C/T/C/T	146/39/222/45	6/26/18/5	1/0/1/0	0_0_4_2/14_10_2_0/0_0_11_7/5_0_0_0	60/60/60/60	0.0769231	1		Intergenic	14394508	Intergenic	-	-
Chr10	14394638	T	C/T/C/T	159/47/192/48	8/18/12/6	1/0/0.5001/0	0_0_2_5/10_7_1_0/2_0_6_4/2_4_0_0	60/60/60/60	0.0555556	0.833333		Intergenic	14394638	Intergenic	-	-
Chr10	14395022	A	G/A/G/A	188/78/225/42	10/16/24/4	1/0/0.5/0	0_0_5_3/10_6_0_0/2_3_9_8/4_0_0_0	60/56/60/60	0	0.772727		Intergenic	14395022	Intergenic	-	-
Chr10	14395120	T	C/T/C/T	172/81/225/42	8/17/20/4	1/0/0.5/0	0_0_4_3/9_8_0_0/1_2_7_10/3_1_0_0	60/60/60/60	0	0.85		Intergenic	14395120	Intergenic	-	-
Chr10	14395635	A	G/A/G/A	202/105/191/45	9/26/14/6	1/0/0.5/0	0_0_5_4/13_12_0_0/1_2_3_7/1_4_0_0	60/60/60/60	0	0.769231		Intergenic	14395635	Intergenic	-	-
Chr10	14395870	T	C/T/C/T	96.5/114/225/39	4/28/19/3	1/0/0.5/0	0_0_3_1/6_22_0_0/3_0_6_10/2_1_0_0	60/60/60/60	0	0.842105		Intergenic	14395870	Intergenic	-	-
Chr10	14396611	T	C/T/C/T	128/32/197/57	5/14/17/9	1/0/0.5/0	0_0_2_3/5_7_0_1/1_2_9_4/5_4_0_0	60/60/60/60	0.0769231	0.8125		Intergenic	14396611	Intergenic	-	-
Chr10	14397244	T	C/T/C/T	159/84/146/36	7/18/9/2	1/0/0.5129/0	0_0_2_5/8_10_0_0/0_1_4_3/0_2_0_0	60/60/60/60	0	0.875		Intergenic	14397244	Intergenic	-	-
Chr10	14397503	T	C/T/C/T	73/53/219/42	3/20/17/4	1/0/0.5/0	0_0_1_2/10_9_0_1/2_2_6_6/1_3_0_0	60/60/60/60	0.05	0.75		Intergenic	14397503	Intergenic	-	-
Chr10	14397545	A	G/A/G/A	73/41/224/42	3/16/17/4	1/0/0.5/0	0_0_1_2/7_8_0_1/1_2_8_5/2_2_0_0	60/60/60/60	0.0625	0.8125		Intergenic	14397545	Intergenic	-	-
Chr10	14398335	A	G/A/G/A	92.5/66/221/45	7/14/23/5	1/0/0.5/0	0_0_2_2/7_5_0_0/4_1_6_8/2_3_0_0	60/60/60/60	0	0.736842		Intergenic	14398335	Intergenic	-	-
Chr10	14398636	T	C/T/C/T	192/90/222/51	8/20/21/7	1/0/1/0	0_0_3_5/14_6_0_0/0_1_13_7/5_2_0_0	60/60/60/56	0	0.952381		Intergenic	14398636	Intergenic	-	-
Chr10	14399015	A	G/A/G/A	207/65/225/45	10/25/24/5	1/0/0.5/0	0_0_7_3/9_14_0_1/1_2_11_9/3_2_0_0	60/60/60/60	0.0416667	0.869565		Intergenic	14399015	Intergenic	-	-
Chr10	14400305	A	G/A/G/A	119/57/181/57	6/26/12/9	1/0/1/0	0_0_1_4/10_13_0_2/0_0_4_4/4_5_0_0	60/59/60/60	0.08	1		Intergenic	14400305	Intergenic	-	-
Chr10	14400900	T	C/T/C/T	222/87/222/54	12/19/14/8	1/0/1/0	0_0_6_6/11_8_0_0/0_0_5_9/4_4_0_0	60/60/60/60	0	1		Intergenic	14400900	Intergenic	-	-
Chr10	14400995	A	G/A/G/A	222/105/196/45	10/26/12/5	1/0/0.5001/0	0_0_5_5/15_10_0_0/2_0_6_4/1_4_0_0	60/60/60/60	0	0.833333		Intergenic	14400995	Intergenic	-	-
Chr10	14401456	T	C/T/C/T	127/33/222/51	5/24/12/7	1/0/1/0	0_0_3_2/11_11_2_0/0_0_4_7/5_2_0_0	60/60/60/60	0.0833333	1		Intergenic	14401456	Intergenic	-	-
Chr10	14401850	A	G/A/G/A	174/31/225/42	7/25/26/4	1/0/0.5/0	0_0_3_4/11_12_1_1/4_2_11_9/2_2_0_0	60/60/60/60	0.08	0.769231		Intergenic	14401850	Intergenic	-	-
Chr10	14403447	A	G/A/G/A	210/114/185/57	9/28/14/10	1/0/1/0	0_0_5_4/13_15_0_0/1_0_8_3/4_5_0_0	60/60/60/60	0	0.916667		Intergenic	14403447	Intergenic	-	-
Chr10	14403951	A	G/A/G/A	149/71/178/42	6/26/13/4	1/0/0.5/0	0_0_2_4/14_11_0_1/1_2_4_5/3_1_0_0	57/60/58/60	0.0384615	0.75		Intergenic	14403951	Intergenic	-	-
Chr10	14403998	A	G/A/G/A	174/80/224/45	7/29/16/5	1/0/0.5/0	0_0_3_4/18_10_0_1/1_3_6_6/4_1_0_0	60/59/60/60	0.0344828	0.75		Intergenic	14403998	Intergenic	-	-
Chr10	14404022	A	G/A/G/A	152/80/225/48	6/29/18/6	1/0/0.5/0	0_0_3_3/17_11_0_1/1_2_7_7/5_1_0_0	60/60/60/59	0.0344828	0.823529		Intergenic	14404022	Intergenic	-	-
Chr10	14404049	A	G/A/G/A	73/83/225/54	4/30/20/8	1/0/0.5/0	0_0_1_2/18_11_1_0/1_2_8_8/6_2_0_0	60/60/60/59	0.0333333	0.842105		Intergenic	14404049	Intergenic	-	-
Chr10	14405119	T	C/T/C/T	184/71/222/63	8/27/30/11	1/0/1/0	0_0_3_5/11_14_1_0/0_0_16_12/3_8_0_0	60/60/60/60	0.0384615	1		Intergenic	14405119	Intergenic	-	-
Chr10	14405345	T	C/T/C/T	128/56/222/51	7/32/26/7	1/0/1/0	0_0_2_3/15_15_2_0/0_0_10_14/5_2_0_0	60/60/60/60	0.0625	1		Intergenic	14405345	Intergenic	-	-
Chr10	14405434	T	C/T/C/T	184/59/222/48	9/25/25/6	1/0/1/0	0_0_6_3/9_12_1_0/1_0_6_16/4_2_0_0	60/60/60/60	0.0454545	0.956522		Intergenic	14405434	Intergenic	-	-
Chr10	14405568	T	C/T/C/T	192/37/225/51	8/22/21/7	1/0/0.5336/0	0_0_4_4/11_9_0_2/2_0_11_7/4_3_0_0	60/60/60/60	0.0909091	0.9		Intergenic	14405568	Intergenic	-	-
Chr10	14406101	A	G/A/G/A	162/84/225/45	7/18/21/5	1/0/0.5/0	0_0_5_2/8_10_0_0/1_2_8_8/2_3_0_0	60/60/60/60	0	0.842105		Intergenic	14406101	Intergenic	-	-
Chr10	14406528	A	G/A/G/A	222/99/222/36	12/23/20/2	1/0/1/0	0_0_3_8/12_11_0_0/0_1_12_7/1_1_0_0	60/60/60/60	0	0.95		Intergenic	14406528	Intergenic	-	-
Chr10	14407393	T	C/T/C/T	194/87/216/51	8/19/15/9	1/0/1/0	0_0_4_4/10_9_0_0/1_0_8_4/4_3_0_0	60/60/60/60	0	0.923077		Intergenic	14407393	Intergenic	-	-
Chr10	14407568	A	G/A/G/A	127/66/225/54	5/13/15/9	1/0/0.5003/0	0_0_3_2/5_7_0_0/1_1_7_6/4_4_0_0	60/60/60/60	0	0.866667		Intergenic	14407568	Intergenic	-	-
Chr10	14408247	T	C/T/C/T	205/57/211/39	9/9/18/3	1/0/0.5102/0	0_0_4_5/4_5_0_0/1_1_3_11/2_1_0_0	60/60/60/60	0	0.875		Intergenic	14408247	Intergenic	-	-
Chr10	14409328	T	C/T/C/T	220/72/225/54	12/15/25/8	1/0/0.5/0	0_0_4_6/11_3_0_0/2_1_9_9/3_5_0_0	60/60/60/60	0	0.857143		Intergenic	14409328	Intergenic	-	-
Chr10	14409364	T	C/T/C/T	222/87/225/51	12/20/22/7	1/0/0.5/0	0_0_5_7/13_6_0_0/2_2_8_9/2_5_0_0	60/60/60/60	0	0.809524		Intergenic	14409364	Intergenic	-	-
Chr10	14409384	A	G/A/G/A	222/96/225/51	12/22/23/8	1/0/0.5/0	0_0_4_6/13_9_0_0/2_3_6_10/3_4_0_0	60/60/60/60	0	0.761905		Intergenic	14409384	Intergenic	-	-
Chr10	14410018	T	C/T/C/T	205/96/225/54	11/22/25/8	1/0/0.5/0	0_0_3_7/10_12_0_0/3_1_12_7/5_3_0_0	60/60/60/60	0	0.826087		Intergenic	14410018	Intergenic	-	-
Chr10	14410309	T	C/T/C/T	72/93/225/63	3/22/28/12	1/0/0.505/0	0_0_2_1/11_10_0_0/0_3_10_14/5_6_0_0	60/60/60/60	0	0.888889		Intergenic	14410309	Intergenic	-	-
Chr10	14410663	A	G/A/G/A	152/65/222/69	6/25/21/13	1/0/1/0	0_0_3_3/13_10_1_0/0_0_11_10/6_7_0_0	60/60/60/60	0.0416667	1		Intergenic	14410663	Intergenic	-	-
Chr10	14412180	T	C/T/C/T	222/87/222/42	10/20/16/4	1/0/1/0	0_0_5_5/7_12_0_0/0_0_5_9/0_4_0_0	60/60/60/60	0	1		Intergenic	14412180	Intergenic	-	-
Chr10	14412598	T	C/T/C/T	165/90/225/45	7/20/26/5	1/0/0.5/0	0_0_3_4/9_11_0_0/0_4_11_9/2_3_0_0	60/60/60/60	0	0.833333		Intergenic	14412598	Intergenic	-	-
Chr10	14412797	T	C/T/C/T	132/93/222/48	6/21/20/6	1/0/1/0	0_0_5_1/9_12_0_0/0_1_7_11/3_3_0_0	60/60/60/60	0	0.947368		Intergenic	14412797	Intergenic	-	-
Chr10	14412896	A	G/A/G/A	211/78/215/54	10/16/14/10	1/0/1/0	0_0_7_3/8_8_0_0/0_1_9_4/6_2_0_0	60/60/60/60	0	0.928571		Intergenic	14412896	Intergenic	-	-
Chr10	14413053	T	C/T/C/T	151/87/224/42	8/19/16/4	1/0/1/0	0_0_2_5/11_8_0_0/1_0_5_8/2_2_0_0	60/60/60/60	0	0.928571		Intergenic	14413053	Intergenic	-	-
Chr10	14413504	A	G/A/G/A	204/72/225/57	10/14/21/10	1/0/0.5/0	0_0_4_5/6_8_0_0/1_2_9_9/5_4_0_0	60/60/60/60	0	0.857143		Intergenic	14413504	Intergenic	-	-
Chr10	14413609	A	G/A/G/A	128/90/225/54	7/20/17/8	1/0/0.504/0	0_0_2_3/11_9_0_0/0_2_7_8/3_5_0_0	60/60/60/60	0	0.882353		Intergenic	14413609	Intergenic	-	-
Chr10	14413615	T	C/T/C/T	158/87/225/57	7/20/17/9	1/0/0.504/0	0_0_2_5/10_9_0_0/0_2_7_8/4_5_0_0	60/60/60/60	0	0.882353		Intergenic	14413615	Intergenic	-	-
Chr10	14415222	T	C/T/C/T	146/72/223/48	6/14/17/6	1/0/1/0	0_0_4_2/5_9_0_0/1_0_7_8/2_4_0_0	60/60/60/60	0	0.9375		Intergenic	14415222	Intergenic	-	-
Chr10	14415359	A	G/A/G/A	222/50/222/42	12/15/20/4	1/0/1/0	0_0_7_5/11_3_1_0/0_1_11_8/2_2_0_0	60/60/60/60	0.0666667	0.95		Intergenic	14415359	Intergenic	-	-
Chr10	14415575	T	C/T/C/T	212/99/225/45	9/23/18/5	1/0/0.5001/0	0_0_4_5/11_12_0_0/3_0_5_10/3_2_0_0	59/60/59/60	0	0.833333		Intergenic	14415575	Intergenic	-	-
Chr10	14415620	T	C/T/C/T	136/96/225/48	6/23/21/6	1/0/0.5/0	0_0_1_5/12_10_0_0/4_1_7_9/4_2_0_0	58/60/59/60	0	0.761905		Intergenic	14415620	Intergenic	-	-
Chr10	14415658	A	G/A/G/A	134/62/225/45	6/24/26/5	1/0/0.5/0	0_0_3_3/11_11_0_1/4_3_9_9/3_2_0_0	58/60/60/60	0.0434783	0.72		Intergenic	14415658	Intergenic	-	-
Chr10	14416324	T	C/T/C/T	222/111/216/42	13/27/15/5	1/0/0.5/0	0_0_6_7/16_11_0_0/1_2_7_5/3_1_0_0	60/60/60/60	0	0.8		Intergenic	14416324	Intergenic	-	-
Chr10	14416636	T	C/T/C/T	219/59/225/39	11/22/23/3	1/0/0.5/0	0_0_8_3/10_11_0_1/2_1_8_11/2_1_0_0	60/60/60/60	0.0454545	0.863636		Intergenic	14416636	Intergenic	-	-
Chr10	14416661	A	G/A/G/A	222/53/225/39	11/21/20/3	1/0/0.5/0	0_0_7_4/10_9_0_1/1_2_7_9/2_1_0_0	60/60/60/60	0.05	0.842105		Intergenic	14416661	Intergenic	-	-
Chr10	14416698	T	C/T/C/T	204/102/225/36	9/24/23/2	1/0/0.5/0	0_0_5_4/12_12_0_0/2_2_7_12/1_1_0_0	60/60/60/60	0	0.826087		Intergenic	14416698	Intergenic	-	-
Chr10	14416759	A	G/A/G/A	210/84/225/57	11/20/20/9	1/0/0.5/0	0_0_6_4/11_7_0_0/1_2_8_7/6_3_0_0	60/60/60/60	0	0.833333		Intergenic	14416759	Intergenic	-	-
Chr10	14417361	A	G/A/G/A	127/71/225/45	5/26/24/5	1/0/0.5001/0	0_0_3_2/13_12_1_0/2_1_12_9/1_4_0_0	60/59/60/60	0.0384615	0.875		Intergenic	14417361	Intergenic	-	-
Chr10	14417634	T	C/T/C/T	222/34/226/39	12/27/20/3	1/0/0.5939/0	0_0_5_6/7_17_1_1/0_2_6_10/2_1_0_0	60/60/60/60	0.0769231	0.888889		Intergenic	14417634	Intergenic	-	-
Chr10	14417917	T	C/T/C/T	222/74/225/45	12/23/25/5	1/0/0.5003/0	0_0_5_7/11_11_0_1/0_3_13_7/2_3_0_0	60/60/60/60	0.0434783	0.869565		Intergenic	14417917	Intergenic	-	-
Chr10	14418166	A	G/A/G/A	167/81/222/45	7/17/25/6	1/0/1/0	0_0_2_5/10_7_0_0/1_0_9_14/3_2_0_0	60/60/60/60	0	0.958333		Intergenic	14418166	Intergenic	-	-
Chr10	14418267	T	C/T/C/T	194/93/222/48	8/22/21/6	1/0/1/0	0_0_4_4/13_8_0_0/0_1_10_8/2_4_0_0	60/60/60/60	0	0.947368		Intergenic	14418267	Intergenic	-	-
Chr10	14418570	T	C/T/C/T	118/75/225/48	6/15/23/6	1/0/0.543/0	0_0_3_2/6_9_0_0/1_1_9_11/3_3_0_0	60/60/60/60	0	0.909091		Intergenic	14418570	Intergenic	-	-
Chr10	14419052	T	C/T/C/T	192/56/220/51	9/22/18/7	1/0/0.5/0	0_0_3_5/10_10_0_1/2_2_8_5/1_6_0_0	60/60/60/60	0.047619	0.764706		Intergenic	14419052	Intergenic	-	-
Chr10	14419834	T	C/T/C/T	174/59/222/39	8/22/16/4	1/0/1/0	0_0_3_4/9_12_1_0/0_0_6_9/1_2_0_0	60/60/60/60	0.0454545	1		Intergenic	14419834	Intergenic	-	-
Chr10	14420016	A	G/A/G/A	222/50/222/54	12/19/18/8	1/0/1/0	0_0_5_7/11_7_0_1/0_1_9_7/6_2_0_0	60/60/60/60	0.0526316	0.941176		Intergenic	14420016	Intergenic	-	-
Chr10	14420055	A	G/A/G/A	208/32/222/51	10/13/19/7	1/0/1/0	0_0_4_5/6_6_1_0/0_1_11_6/5_2_0_0	60/60/59/60	0.0769231	0.944444		Intergenic	14420055	Intergenic	-	-
Chr10	14421057	A	G/A/G/A	167/72/225/42	8/14/21/4	1/0/0.5163/0	0_0_2_5/8_6_0_0/2_0_7_10/2_2_0_0	60/60/60/60	0	0.894737		Intergenic	14421057	Intergenic	-	-
Chr10	14421843	T	C/T/C/T	30.8/32/182/39	3/14/12/3	1/0/0.6243/0	0_0_1_1/9_3_1_0/0_1_7_3/3_0_0_0	60/60/60/60	0.0769231	0.909091		Intergenic	14421843	Intergenic	-	-
Chr10	14423871	A	G/A/G/A	96.5/44/225/36	4/17/32/2	1/0/0.5/0	0_0_3_1/10_6_1_0/7_3_14_6/2_0_0_0	60/60/58/60	0.0588235	0.666667		Intergenic	14423871	Intergenic	-	-
Chr10	14425230	A	G/A/G/A	136/63/225/36	6/11/18/2	1/0/0.5025/0	0_0_2_4/6_5_0_0/1_1_11_5/1_1_0_0	60/60/60/60	0	0.888889		Intergenic	14425230	Intergenic	-	-
Chr10	14425653	T	C/T/C/T	60/87/195/48	3/19/14/6	1/0/0.8294/0	0_0_0_3/6_13_0_0/0_1_3_8/1_5_0_0	60/60/60/60	0	0.916667		Intergenic	14425653	Intergenic	-	-
Chr10	14425675	A	G/A/G/A	60/93/225/45	3/22/19/5	1/0/0.5163/0	0_0_0_3/5_16_0_0/0_2_7_10/1_4_0_0	60/60/60/60	0	0.894737		Intergenic	14425675	Intergenic	-	-
Chr10	14426047	T	C/T/C/T	149/63/225/45	6/16/24/5	1/0/0.5336/0	0_0_2_4/7_7_0_1/2_0_6_13/2_3_0_0	60/58/59/60	0.0666667	0.904762		Intergenic	14426047	Intergenic	-	-
Chr10	14427930	A	G/A/G/A	73/47/222/39	3/18/24/4	1/0/1/0	0_0_1_2/7_10_0_1/0_1_13_10/1_2_0_0	60/60/60/60	0.0555556	0.958333		Intergenic	14427930	Intergenic	-	-
Chr10	14428964	A	G/A/G/A	62/60/201/39	5/22/15/4	1/0/0.8294/0	0_0_1_2/11_9_0_2/0_1_5_6/2_1_0_0	54/53/52/60	0.0909091	0.916667		Intergenic	14428964	Intergenic	-	-
Chr10	14430908	T	C/T/C/T	220/84/225/51	11/18/22/7	1/0/1/0	0_0_3_7/10_8_0_0/1_1_12_8/5_2_0_0	60/60/60/60	0	0.909091		Intergenic	14430908	Intergenic	-	-
Chr10	14431467	T	C/T/C/T	220/96/224/45	11/23/17/5	1/0/0.5102/0	0_0_3_7/11_11_0_0/1_1_4_10/4_1_0_0	60/60/60/60	0	0.875		Intergenic	14431467	Intergenic	-	-
Chr10	14432029	T	C/T/C/T	219/65/222/36	11/24/20/2	1/0/1/0	0_0_8_3/12_11_1_0/0_1_11_5/1_1_0_0	60/60/59/60	0.0416667	0.941176		Intergenic	14432029	Intergenic	-	-
Chr10	14432252	T	C/T/C/T	222/108/222/42	16/26/21/4	1/0/1/0	0_0_8_6/12_14_0_0/1_0_10_9/1_3_0_0	60/60/60/60	0	0.95		Intergenic	14432252	Intergenic	-	-
Chr10	14432286	A	G/A/G/A	222/93/222/45	17/21/19/5	1/0/1/0	0_0_8_9/10_11_0_0/1_0_9_9/2_3_0_0	60/60/60/60	0	0.947368		Intergenic	14432286	Intergenic	-	-
Chr10	14432382	A	G/A/G/A	222/81/222/45	14/17/15/5	1/0/1/0	0_0_4_9/5_12_0_0/0_0_5_10/4_1_0_0	60/60/60/60	0	1		Intergenic	14432382	Intergenic	-	-
Chr10	14434353	A	G/A/G/A	189/56/222/51	9/21/14/7	1/0/1/0	0_0_3_5/10_10_1_0/0_0_3_10/5_2_0_0	60/60/60/60	0.047619	1		Intergenic	14434353	Intergenic	-	-
Chr10	14434387	T	C/T/C/T	213/65/224/57	10/25/15/11	1/0/1/0	0_0_4_6/11_12_1_0/0_1_6_7/3_6_0_0	60/60/60/60	0.0416667	0.928571		Intergenic	14434387	Intergenic	-	-
Chr10	14435267	G	G/A/G/A	66/225/96/152	12/23/23/7	0/0.543/0/1	7_5_0_0/1_1_12_8/8_14_0_0/0_0_3_3	60/60/60/60	0.909091	0		Intergenic	14435267	Intergenic	-	-
Chr10	14435535	T	C/T/C/T	121/78/222/63	8/16/17/11	1/0/1/0	0_0_0_7/10_6_0_0/0_0_13_4/6_5_0_0	60/60/60/60	0	1		Intergenic	14435535	Intergenic	-	-
Chr10	14435627	T	C/T/C/T	103/90/222/60	4/20/18/10	1/0/1/0	0_0_2_2/11_9_0_0/0_0_11_7/4_6_0_0	60/60/60/60	0	1		Intergenic	14435627	Intergenic	-	-
Chr10	14435692	T	C/T/C/T	35.8/99/222/54	2/23/21/8	1/0/1/0	0_0_2_0/12_11_0_0/0_0_10_11/3_5_0_0	60/60/60/60	0	1		Intergenic	14435692	Intergenic	-	-
Chr10	14435930	T	C/T/C/T	128/68/222/39	6/25/25/4	1/0/1/0	0_0_2_3/12_12_1_0/1_0_11_11/0_3_0_0	60/60/60/60	0.04	0.956522		Intergenic	14435930	Intergenic	-	-
Chr10	14436275	T	C/T/C/T	152/56/225/63	6/22/22/11	1/0/0.5002/0	0_0_3_3/7_13_1_0/3_0_13_6/6_5_0_0	60/60/59/60	0.047619	0.863636		Intergenic	14436275	Intergenic	-	-
Chr10	14436360	T	C/T/C/T	146/44/225/45	6/17/23/5	1/0/0.543/0	0_0_4_2/7_9_1_0/1_1_9_11/3_2_0_0	60/60/60/60	0.0588235	0.909091		Intergenic	14436360	Intergenic	-	-
Chr10	14436638	A	G/A/G/A	192/90/226/36	9/20/25/2	1/0/0.5939/0	0_0_3_6/14_6_0_0/1_1_12_9/2_0_0_0	60/60/60/60	0	0.913043		Intergenic	14436638	Intergenic	-	-
Chr10	14437636	T	C/T/C/T	162/72/222/57	7/14/21/9	1/0/1/0	0_0_5_2/9_5_0_0/0_0_7_12/5_4_0_0	60/60/60/60	0	1		Intergenic	14437636	Intergenic	-	-
Chr10	14437642	A	G/A/G/A	156/69/222/54	7/14/20/8	1/0/1/0	0_0_5_2/9_4_0_0/0_0_7_12/5_3_0_0	60/60/60/60	0	1		Intergenic	14437642	Intergenic	-	-
Chr10	14438601	T	C/T/C/T	42.8/36/168/66	2/25/11/12	1/0/0.5/0	0_0_1_1/10_13_0_2/0_3_3_5/6_6_0_0	60/60/60/60	0.08	0.727273		Intergenic	14438601	Intergenic	-	-
Chr10	14438947	T	C/T/C/T	76.5/53/134/45	4/20/12/5	1/0/0.5/0	0_0_3_1/9_10_1_0/4_0_5_2/2_3_0_0	60/60/60/60	0.05	0.636364		Intergenic	14438947	Intergenic	-	-
Chr10	14439765	T	C/T/C/T	178/96/222/51	8/22/19/7	1/0/1/0	0_0_4_4/14_8_0_0/0_0_8_6/2_5_0_0	60/60/60/60	0	1		Intergenic	14439765	Intergenic	-	-
Chr10	14440242	T	C/T/C/T	221/62/210/48	10/23/11/6	1/0/1/0	0_0_4_6/12_10_0_1/0_0_5_4/3_3_0_0	60/60/60/60	0.0434783	1		Intergenic	14440242	Intergenic	-	-
Chr10	14440328	T	C/T/C/T	222/34/222/51	11/26/20/7	1/0/1/0	0_0_4_6/10_14_1_1/0_0_9_11/4_3_0_0	60/59/60/60	0.0769231	1		Intergenic	14440328	Intergenic	-	-
Chr10	14440411	T	C/T/C/T	222/68/222/48	12/25/21/6	1/0/1/0	0_0_6_5/11_13_0_1/1_1_10_8/3_3_0_0	60/59/58/60	0.04	0.9		Intergenic	14440411	Intergenic	-	-
Chr10	14440433	A	G/A/G/A	222/74/222/51	11/27/20/7	1/0/1/0	0_0_6_5/13_13_0_1/1_1_10_8/2_5_0_0	60/59/58/60	0.037037	0.9		Intergenic	14440433	Intergenic	-	-
Chr10	14440946	A	G/A/G/A	126/55/222/51	7/33/25/7	1/0/1/0	0_0_5_1/20_11_1_1/1_0_15_6/1_6_0_0	60/60/60/60	0.0606061	0.954545		Intergenic	14440946	Intergenic	-	-
Chr10	14441505	T	C/T/C/T	222/61/225/57	12/35/15/9	1/0/0.5003/0	0_0_7_5/18_15_1_1/1_1_7_6/6_3_0_0	60/60/60/60	0.0571429	0.866667		Intergenic	14441505	Intergenic	-	-
Chr10	14441528	A	G/A/G/A	222/95/214/42	12/35/14/5	1/0/0.5002/0	0_0_6_6/17_16_1_0/1_1_6_6/3_1_0_0	60/60/60/60	0.0294118	0.857143		Intergenic	14441528	Intergenic	-	-
Chr10	14441529	T	C/T/C/T	222/95/218/42	13/35/15/5	1/0/0.5002/0	0_0_6_6/17_16_1_0/1_1_6_6/4_0_0_0	60/60/60/60	0.0294118	0.857143		Intergenic	14441529	Intergenic	-	-
Chr10	14441609	A	G/A/G/A	221/72/222/54	10/30/19/8	1/0/1/0	0_0_4_6/16_12_0_2/1_0_8_10/4_4_0_0	60/59/60/60	0.0666667	0.947368		Intergenic	14441609	Intergenic	-	-
Chr10	14445032	A	G/A/G/A	127/47/206/60	5/19/13/10	1/0/1/0	0_0_3_2/7_10_1_0/0_1_4_7/6_4_0_0	60/60/60/60	0.0555556	0.916667		Intergenic	14445032	Intergenic	-	-
Chr10	14447780	G	G/A/G/A	48/222/34/128	6/20/21/6	0/1/0/1	4_2_0_0/0_1_12_7/8_11_2_0/0_0_2_3	60/60/60/60	0.95	0.0952381		Intergenic	14447780	Intergenic	-	-
Chr10	14447906	T	C/T/C/T	222/87/225/39	10/20/21/3	1/0/0.5102/0	0_0_4_6/7_12_0_0/1_1_12_6/2_1_0_0	60/60/60/60	0	0.9		Intergenic	14447906	Intergenic	-	-
Chr10	14448852	A	G/A/G/A	155/35/223/42	8/15/17/4	1/0/1/0	0_0_7_1/9_4_1_0/0_1_8_7/1_3_0_0	60/60/60/60	0.0714286	0.9375		Intergenic	14448852	Intergenic	-	-
Chr10	14449051	T	C/T/C/T	222/71/173/36	12/26/11/2	1/0/1/0	0_0_7_4/14_11_0_1/0_0_5_3/1_1_0_0	60/60/60/60	0.0384615	1		Intergenic	14449051	Intergenic	-	-
Chr10	14449173	T	C/T/C/T	218/53/222/51	10/20/15/7	1/0/1/0	0_0_4_6/9_10_0_1/0_0_6_9/5_2_0_0	60/60/60/60	0.05	1		Intergenic	14449173	Intergenic	-	-
Chr10	14449259	T	C/T/C/T	192/75/192/54	9/15/10/8	1/0/1/0	0_0_3_5/9_6_0_0/0_0_3_5/5_3_0_0	60/60/60/60	0	1		Intergenic	14449259	Intergenic	-	-
Chr10	14449763	T	C/T/C/T	172/60/222/60	8/10/28/11	1/0/1/0	0_0_4_3/6_4_0_0/0_0_14_13/6_4_0_0	60/60/58/60	0	1		Intergenic	14449763	Intergenic	-	-
Chr10	14451177	T	C/T/C/T	127/65/225/48	5/24/21/6	1/0/0.5001/0	0_0_3_2/10_13_0_1/1_2_8_9/2_4_0_0	60/59/60/60	0.0416667	0.85		Intergenic	14451177	Intergenic	-	-
Chr10	14451232	T	C/T/C/T	85.5/43/225/54	4/30/19/8	1/0/0.5/0	0_0_3_1/17_10_1_1/1_3_5_9/3_5_0_0	60/59/59/60	0.0689655	0.777778		Intergenic	14451232	Intergenic	-	-
Chr10	14451958	T	C/T/C/T	127/59/225/48	5/22/23/6	1/0/0.5/0	0_0_3_2/10_11_1_0/1_2_9_11/2_4_0_0	60/60/60/60	0.0454545	0.869565		Intergenic	14451958	Intergenic	-	-
Chr10	14452404	A	G/A/G/A	204/47/209/39	10/18/17/4	1/0/0.5/0	0_0_4_5/9_8_1_0/0_5_4_8/2_1_0_0	60/60/60/60	0.0555556	0.705882		Intergenic	14452404	Intergenic	-	-
Chr10	14453414	A	G/A/G/A	207/59/222/48	9/22/22/7	1/0/1/0	0_0_3_6/12_9_1_0/0_0_8_12/5_1_0_0	60/60/60/60	0.0454545	1		Intergenic	14453414	Intergenic	-	-
Chr10	14453435	T	C/T/C/T	149/93/222/48	7/22/15/7	1/0/1/0	0_0_2_4/13_8_0_0/0_0_6_7/5_1_0_0	60/60/60/60	0	1		Intergenic	14453435	Intergenic	-	-
Chr10	14454192	T	C/T/C/T	223/71/221/51	14/26/19/7	1/0/0.5006/0	0_1_6_7/10_15_1_0/1_1_9_5/3_4_0_0	58/60/59/60	0.0384615	0.875		Intergenic	14454192	Intergenic	-	-
Chr10	14454260	A	G/A/G/A	196/99/224/51	11/23/16/8	1/0/1/0	0_1_4_6/12_11_0_0/0_1_6_7/1_6_0_0	58/60/59/58	0	0.928571		Intergenic	14454260	Intergenic	-	-
Chr10	14454370	A	G/A/G/A	118/62/224/60	6/19/16/10	1/0/1/0	0_0_1_5/7_11_0_1/0_1_5_8/6_4_0_0	60/60/60/60	0.0526316	0.928571		Intergenic	14454370	Intergenic	-	-
Chr10	14454434	T	C/T/C/T	174/68/222/54	7/25/18/10	1/0/1/0	0_0_3_4/11_13_0_1/0_1_8_9/4_4_0_0	60/60/60/60	0.04	0.944444		Intergenic	14454434	Intergenic	-	-
Chr10	14454712	T	C/T/C/T	156/53/222/54	7/20/14/8	1/0/1/0	0_0_5_2/11_8_1_0/0_0_4_6/2_6_0_0	60/60/60/60	0.05	1		Intergenic	14454712	Intergenic	-	-
Chr10	14455672	T	C/T/C/T	146/99/222/42	6/23/14/4	1/0/1/0	0_0_4_2/9_14_0_0/0_0_7_6/2_2_0_0	60/58/60/57	0	1		Intergenic	14455672	Intergenic	-	-
Chr10	14456011	T	C/T/C/T	212/59/222/54	10/22/19/8	1/0/1/0	0_0_4_6/9_12_0_1/0_0_9_10/5_3_0_0	60/60/60/60	0.0454545	1		Intergenic	14456011	Intergenic	-	-
Chr10	14456175	A	G/A/G/A	175/43/222/42	9/30/19/5	1/0/1/0	0_0_6_2/16_11_1_1/0_0_7_12/1_3_0_0	60/60/60/60	0.0689655	1		Intergenic	14456175	Intergenic	-	-
Chr10	14456350	A	G/A/G/A	222/47/222/39	11/18/15/3	1/0/1/0	0_0_4_6/7_10_0_1/0_0_7_7/2_1_0_0	60/60/60/60	0.0555556	1		Intergenic	14456350	Intergenic	-	-
Chr10	14456811	A	G/A/G/A	132/44/225/45	6/18/19/5	1/0/0.5/0	0_0_5_1/6_10_1_0/1_2_9_6/3_2_0_0	60/60/59/60	0.0588235	0.833333		Intergenic	14456811	Intergenic	-	-
Chr10	14456982	A	G/A/G/A	197/35/222/45	10/14/17/5	1/0/1/0	0_0_5_4/5_8_0_1/0_0_10_5/1_4_0_0	60/60/60/60	0.0714286	1		Intergenic	14456982	Intergenic	-	-
Chr10	14457259	T	C/T/C/T	188/53/225/48	9/20/18/6	1/0/0.5/0	0_0_5_3/11_8_1_0/3_1_8_6/2_4_0_0	60/60/60/60	0.05	0.777778		Intergenic	14457259	Intergenic	-	-
Chr10	14458274	A	G/A/G/A	85.5/90/192/57	4/23/17/10	1/0/0.5025/0	0_0_3_1/11_9_0_0/0_2_8_3/5_4_0_0	60/59/60/60	0	0.846154		Intergenic	14458274	Intergenic	-	-
Chr10	14458325	T	C/T/C/T	132/39/226/51	6/19/20/8	1/0/0.7304/0	0_0_5_1/9_4_1_0/0_2_10_7/4_3_0_0	60/58/60/60	0.0714286	0.894737		Intergenic	14458325	Intergenic	-	-
Chr10	14458522	T	C/T/C/T	222/83/222/66	14/31/25/13	1/0/1/0	0_0_7_5/14_15_0_1/1_0_10_13/7_5_0_0	60/60/60/60	0.0333333	0.958333		Intergenic	14458522	Intergenic	-	-
Chr10	14458547	A	G/A/G/A	222/120/222/63	12/30/26/11	1/0/1/0	0_0_6_5/16_14_0_0/1_0_11_11/7_4_0_0	60/60/60/60	0	0.956522		Intergenic	14458547	Intergenic	-	-
Chr10	14458601	A	G/A/G/A	222/89/225/63	11/32/26/11	1/0/1/0	0_0_7_4/19_12_1_0/1_1_11_13/5_6_0_0	60/60/60/60	0.03125	0.923077		Intergenic	14458601	Intergenic	-	-
Chr10	14458706	T	C/T/C/T	219/49/225/54	11/28/26/8	1/0/0.5001/0	0_0_8_3/17_8_1_1/2_1_10_11/1_7_0_0	60/60/60/60	0.0740741	0.875		Intergenic	14458706	Intergenic	-	-
Chr10	14458825	T	C/T/C/T	162/117/225/42	8/29/27/4	1/0/0.5/0	0_0_1_7/10_19_0_0/1_3_9_12/2_2_0_0	60/60/60/60	0	0.84		Intergenic	14458825	Intergenic	-	-
Chr10	14459268	A	G/A/G/A	188/96/225/42	8/22/23/4	1/0/0.5207/0	0_0_5_3/10_12_0_0/1_1_12_7/1_3_0_0	60/60/60/60	0	0.904762		Intergenic	14459268	Intergenic	-	-
Chr10	14459271	A	G/A/G/A	188/96/225/42	8/22/23/4	1/0/0.5/0	0_0_5_3/10_12_0_0/2_1_12_8/1_3_0_0	60/60/60/60	0	0.869565		Intergenic	14459271	Intergenic	-	-
Chr10	14459706	A	G/A/G/A	213/56/227/51	11/22/22/7	1/0/1/0	0_0_4_6/10_10_0_1/1_1_13_6/3_4_0_0	57/59/59/60	0.047619	0.904762		Intergenic	14459706	Intergenic	-	-
Chr10	14460469	A	G/A/G/A	222/84/223/39	14/31/16/3	1/0/1/0	0_0_6_8/15_14_0_1/0_1_6_9/3_0_0_0	60/60/60/60	0.0333333	0.9375		Intergenic	14460469	Intergenic	-	-
Chr10	14462368	A	G/A/G/A	222/68/225/63	13/26/22/11	1/0/0.5163/0	0_0_4_9/17_7_0_1/0_2_9_8/6_5_0_0	58/60/60/60	0.04	0.894737		Intergenic	14462368	Intergenic	-	-
Chr10	14462385	A	G/A/G/A	222/89/226/57	13/28/22/9	1/0/0.6672/0	0_0_4_9/17_10_0_1/0_2_9_11/4_5_0_0	60/60/60/60	0.0357143	0.909091		Intergenic	14462385	Intergenic	-	-
Chr10	14462786	A	G/A/G/A	172/111/225/48	8/27/19/6	1/0/0.504/0	0_0_4_3/14_13_0_0/2_0_6_9/3_3_0_0	60/60/60/60	0	0.882353		Intergenic	14462786	Intergenic	-	-
Chr10	14462816	T	C/T/C/T	185/105/226/42	8/26/21/4	1/0/0.5718/0	0_0_4_4/12_13_0_0/2_0_8_11/2_2_0_0	60/60/60/60	0	0.904762		Intergenic	14462816	Intergenic	-	-
Chr10	14463011	G	G/A/G/A	51/222/30/155	8/28/24/7	0/1/0/1	2_5_0_0/0_0_15_11/13_8_0_2/0_0_5_2	60/60/58/59	1	0.0869565		Intergenic	14463011	Intergenic	-	-
Chr10	14463064	T	C/T/C/T	166/117/224/48	7/31/25/6	1/0/1/0	0_0_3_4/14_15_0_0/0_2_15_8/3_3_0_0	60/60/60/60	0	0.92		Intergenic	14463064	Intergenic	-	-
Chr10	14463135	A	G/A/G/A	146/38/222/54	7/25/24/8	1/0/1/0	0_0_4_2/7_14_2_0/1_0_11_8/5_3_0_0	57/59/56/60	0.0869565	0.95		Intergenic	14463135	Intergenic	-	-
Chr10	14463940	A	G/A/G/A	201/71/225/66	9/26/21/12	1/0/0.5207/0	0_0_6_3/15_10_1_0/1_1_10_9/7_5_0_0	60/60/60/60	0.0384615	0.904762		Intergenic	14463940	Intergenic	-	-
Chr10	14464456	T	C/T/C/T	222/55/222/66	13/33/15/12	1/0/1/0	0_0_5_6/14_17_1_1/0_0_7_8/5_7_0_0	60/60/60/60	0.0606061	1		Intergenic	14464456	Intergenic	-	-
Chr10	14464479	A	G/A/G/A	222/64/222/60	11/36/11/11	1/0/1/0	0_0_5_6/15_19_1_1/0_0_5_6/5_5_0_0	60/60/60/60	0.0555556	1		Intergenic	14464479	Intergenic	-	-
Chr10	14464720	T	C/T/C/T	145/50/222/57	7/19/17/9	1/0/1/0	0_0_6_1/9_9_0_1/1_0_10_6/4_5_0_0	60/59/60/60	0.0526316	0.941176		Intergenic	14464720	Intergenic	-	-
Chr10	14464774	T	C/T/C/T	174/62/223/54	7/23/16/9	1/0/1/0	0_0_3_4/11_11_1_0/1_0_9_5/3_5_0_0	60/60/60/60	0.0434783	0.933333		Intergenic	14464774	Intergenic	-	-
Chr10	14464921	A	G/A/G/A	222/59/225/78	12/23/22/16	1/0/0.543/0	0_0_5_7/10_11_1_0/1_1_9_11/7_9_0_0	58/60/57/60	0.0454545	0.909091		Intergenic	14464921	Intergenic	-	-
Chr10	14465012	T	C/T/C/T	222/71/222/57	11/28/21/9	1/0/1/0	0_0_6_5/11_14_0_1/0_1_9_10/5_4_0_0	57/60/57/60	0.0384615	0.95		Intergenic	14465012	Intergenic	-	-
Chr10	14465510	T	C/T/C/T	172/114/223/63	7/28/16/11	1/0/1/0	0_0_4_3/10_18_0_0/0_1_6_9/7_4_0_0	60/60/60/60	0	0.9375		Intergenic	14465510	Intergenic	-	-
Chr10	14465907	A	G/A/G/A	220/56/222/51	10/23/23/7	1/0/1/0	0_0_4_6/15_5_1_1/1_0_8_11/7_0_0_0	60/60/60/60	0.0909091	0.95		Intergenic	14465907	Intergenic	-	-
Chr10	14466084	T	C/T/C/T	207/81/225/60	9/18/19/11	1/0/0.505/0	0_0_3_6/8_9_0_0/1_1_10_7/5_5_0_0	56/59/56/60	0	0.894737		Intergenic	14466084	Intergenic	-	-
Chr10	14466250	T	C/T/C/T	211/46/225/57	10/31/17/9	1/0/0.501/0	0_0_7_3/13_15_1_1/2_0_5_8/4_5_0_0	59/60/57/60	0.0666667	0.866667		Intergenic	14466250	Intergenic	-	-
Chr10	14466735	A	G/A/G/A	201/32/225/54	9/13/21/8	1/0/0.5/0	0_0_6_3/6_6_1_0/1_4_7_7/4_4_0_0	60/60/60/60	0.0769231	0.736842		Intergenic	14466735	Intergenic	-	-
Chr10	14467713	T	C/T/C/T	212/56/225/42	9/21/33/5	1/0/0.5263/0	0_0_4_5/9_11_1_0/2_1_15_14/1_3_0_0	60/60/60/60	0.047619	0.90625		Intergenic	14467713	Intergenic	-	-
Chr10	14468069	T	C/T/C/T	222/65/222/60	12/24/18/11	1/0/1/0	0_0_7_5/8_15_1_0/0_1_8_9/6_4_0_0	60/60/60/60	0.0416667	0.944444		Intergenic	14468069	Intergenic	-	-
Chr10	14468213	A	G/A/G/A	222/44/225/63	14/17/19/11	1/0/0.5/0	0_0_6_8/7_9_0_1/1_2_9_7/6_5_0_0	60/60/60/60	0.0588235	0.842105		Intergenic	14468213	Intergenic	-	-
Chr10	14468236	T	C/T/C/T	222/35/225/63	14/14/18/11	1/0/0.5/0	0_0_6_8/5_8_0_1/1_2_9_6/6_5_0_0	60/60/60/60	0.0714286	0.833333		Intergenic	14468236	Intergenic	-	-
Chr10	14468264	T	C/T/C/T	222/32/211/69	12/13/16/13	1/0/0.5002/0	0_0_4_8/6_6_0_1/1_1_8_4/7_6_0_0	60/60/60/60	0.0769231	0.857143		Intergenic	14468264	Intergenic	-	-
Chr10	14468414	A	G/A/G/A	222/69/225/48	13/15/26/6	1/0/0.5/0	0_0_6_6/8_5_0_0/2_3_12_9/3_3_0_0	60/60/60/60	0	0.807692		Intergenic	14468414	Intergenic	-	-
Chr10	14468685	A	G/A/G/A	152/50/222/45	7/19/21/5	1/0/1/0	0_0_3_3/10_8_0_1/1_0_11_9/1_4_0_0	60/60/59/60	0.0526316	0.952381		Intergenic	14468685	Intergenic	-	-
Chr10	14469982	A	G/A/G/A	211/47/222/57	12/18/20/9	1/0/1/0	0_0_7_3/8_9_0_1/1_0_9_7/4_5_0_0	60/60/60/60	0.0555556	0.941176		Intergenic	14469982	Intergenic	-	-
Chr10	14470103	T	C/T/C/T	222/42/225/48	15/28/22/6	1/0/0.5/0	0_0_7_7/16_9_2_0/1_2_10_9/2_4_0_0	60/60/60/60	0.0740741	0.863636		Intergenic	14470103	Intergenic	-	-
Chr10	14470365	A	G/A/G/A	218/77/223/54	11/25/16/8	1/0/1/0	0_0_6_4/11_12_0_1/0_1_7_8/5_3_0_0	60/59/60/60	0.0416667	0.9375		Intergenic	14470365	Intergenic	-	-
Chr10	14470694	A	G/A/G/A	222/38/225/60	11/15/22/10	1/0/0.5/0	0_0_5_5/6_8_1_0/1_2_10_8/8_2_0_0	60/60/60/60	0.0666667	0.857143		Intergenic	14470694	Intergenic	-	-
Chr10	14470738	A	G/A/G/A	212/38/225/51	10/15/18/7	1/0/0.504/0	0_0_4_5/8_6_1_0/0_2_8_7/4_3_0_0	60/60/60/60	0.0666667	0.882353		Intergenic	14470738	Intergenic	-	-
Chr10	14472059	T	C/T/C/T	174/84/225/57	7/19/20/9	1/0/0.5002/0	0_0_3_4/8_10_0_0/2_1_8_8/5_4_0_0	60/60/57/60	0	0.842105		Intergenic	14472059	Intergenic	-	-
Chr10	14472294	A	G/A/G/A	35.8/84/225/51	4/19/27/7	1/0/0.5/0	0_0_0_2/9_9_0_0/3_3_9_11/4_3_0_0	60/60/60/60	0	0.769231		Intergenic	14472294	Intergenic	-	-
Chr10	14474452	T	C/T/C/T	103/81/222/42	5/17/25/4	1/0/1/0	0_0_2_2/7_10_0_0/0_1_15_8/3_1_0_0	60/60/60/60	0	0.958333		Intergenic	14474452	Intergenic	-	-
Chr10	14474609	T	C/T/C/T	222/87/225/42	13/19/25/4	1/0/0.543/0	0_0_4_8/10_9_0_0/1_1_8_12/0_4_0_0	60/60/60/60	0	0.909091		Intergenic	14474609	Intergenic	-	-
Chr10	14474908	T	C/T/C/T	54.5/56/178/39	5/22/15/3	1/0/0.5/0	0_0_4_0/8_12_1_0/2_1_5_5/3_0_0_0	60/60/60/60	0.047619	0.769231		Intergenic	14474908	Intergenic	-	-
Chr10	14475040	T	C/T/C/T	152/93/219/42	7/23/14/5	1/0/0.5005/0	0_0_3_3/8_13_0_0/2_0_4_8/2_2_0_0	60/60/60/60	0	0.857143		Intergenic	14475040	Intergenic	-	-
Chr10	14476128	A	G/A/G/A	210/44/222/57	9/17/14/10	1/0/1/0	0_0_5_4/10_6_1_0/0_0_4_8/4_5_0_0	60/60/60/60	0.0588235	1		Intergenic	14476128	Intergenic	-	-
Chr10	14476440	T	C/T/C/T	222/53/222/57	10/20/22/10	1/0/1/0	0_0_5_5/8_11_1_0/0_0_7_14/3_6_0_0	60/60/60/60	0.05	1		Intergenic	14476440	Intergenic	-	-
Chr10	14476507	T	C/T/C/T	222/56/222/63	11/21/13/11	1/0/1/0	0_0_4_7/8_12_1_0/0_0_3_10/5_6_0_0	60/60/60/60	0.047619	1		Intergenic	14476507	Intergenic	-	-
Chr10	14476607	T	C/T/C/T	194/59/222/48	9/22/14/6	1/0/1/0	0_0_4_4/12_9_0_1/0_0_8_5/4_2_0_0	60/60/60/60	0.0454545	1		Intergenic	14476607	Intergenic	-	-
Chr10	14476925	A	G/A/G/A	132/66/222/51	8/13/26/9	1/0/1/0	0_0_5_1/6_6_0_0/0_1_17_7/5_2_0_0	60/60/60/60	0	0.96		Intergenic	14476925	Intergenic	-	-
Chr10	14476977	A	G/A/G/A	189/75/222/57	10/15/28/9	1/0/1/0	0_0_8_2/8_7_0_0/0_0_16_11/4_5_0_0	60/60/60/60	0	1		Intergenic	14476977	Intergenic	-	-
Chr10	14477862	A	G/A/G/A	222/65/222/60	17/24/21/10	1/0/1/0	0_0_9_8/13_10_1_0/1_0_12_8/4_6_0_0	60/60/60/60	0.0416667	0.952381		Intergenic	14477862	Intergenic	-	-
Chr10	14478031	T	C/T/C/T	174/49/201/54	7/26/14/8	1/0/0.5/0	0_0_3_4/11_13_1_1/1_1_5_5/3_5_0_0	60/60/60/60	0.0769231	0.833333		Intergenic	14478031	Intergenic	-	-
Chr10	14479291	T	C/T/C/T	128/90/223/48	5/20/15/6	1/0/1/0	0_0_2_3/12_8_0_0/0_1_5_9/2_4_0_0	60/60/60/60	0	0.933333		Intergenic	14479291	Intergenic	-	-
Chr10	14479882	A	G/A/G/A	222/72/225/57	14/14/20/9	1/0/0.5/0	0_0_7_7/9_5_0_0/1_3_8_8/7_2_0_0	60/60/60/60	0	0.8		Intergenic	14479882	Intergenic	-	-
Chr10	14480163	T	C/T/C/T	222/37/222/48	11/27/17/6	1/0/1/0	0_0_6_4/9_16_1_1/0_0_4_12/2_4_0_0	60/60/60/60	0.0740741	1		Intergenic	14480163	Intergenic	-	-
Chr10	14480177	A	G/A/G/A	222/34/222/51	13/26/15/7	1/0/1/0	0_0_6_6/10_14_1_1/0_0_4_10/2_5_0_0	60/60/60/60	0.0769231	1		Intergenic	14480177	Intergenic	-	-
Chr10	14480877	T	C/T/C/T	222/50/225/48	13/19/35/7	1/0/0.5207/0	0_0_7_6/10_8_1_0/1_2_13_16/3_3_0_0	60/60/60/60	0.0526316	0.90625		Intergenic	14480877	Intergenic	-	-
Chr10	14480936	A	G/A/G/A	222/84/225/57	13/19/28/10	1/0/0.5/0	0_0_4_7/8_10_0_0/2_2_10_13/5_4_0_0	60/60/60/60	0	0.851852		Intergenic	14480936	Intergenic	-	-
Chr10	14481760	T	C/T/C/T	222/32/225/51	10/13/19/7	1/0/0.5/0	0_0_5_5/7_5_0_1/1_2_9_5/4_3_0_0	60/60/60/60	0.0769231	0.823529		Intergenic	14481760	Intergenic	-	-
Chr10	14484168	T	C/T/C/T	91.5/93/225/48	5/21/31/6	1/0/0.5/0	0_0_2_2/11_10_0_0/4_1_16_9/2_4_0_0	60/60/60/60	0	0.833333		Intergenic	14484168	Intergenic	-	-
Chr10	14484348	T	C/T/C/T	182/62/225/66	8/23/22/12	1/0/0.5/0	0_0_5_3/12_10_1_0/3_3_7_9/8_4_0_0	60/60/60/60	0.0434783	0.727273		Intergenic	14484348	Intergenic	-	-
Chr10	14485359	A	G/A/G/A	60/50/225/36	3/20/19/2	1/0/0.5005/0	0_0_0_3/8_10_1_1/2_1_8_6/2_0_0_0	60/59/58/60	0.1	0.823529		Intergenic	14485359	Intergenic	-	-
Chr10	14486288	A	G/A/G/A	172/77/96/39	7/24/14/3	1/0/0.5/0	0_0_4_3/10_13_0_1/3_5_2_4/2_1_0_0	60/60/58/60	0.0416667	0.428571		Intergenic	14486288	Intergenic	-	-
Chr10	14487235	T	C/T/C/T	222/41/225/42	11/16/17/4	1/0/0.5006/0	0_0_4_7/10_5_0_1/1_1_9_5/1_3_0_0	60/60/60/60	0.0625	0.875		Intergenic	14487235	Intergenic	-	-
Chr10	14487259	T	C/T/C/T	222/38/223/45	12/16/17/5	1/0/1/0	0_0_4_8/9_5_0_1/1_0_9_5/2_3_0_0	60/60/60/60	0.0666667	0.933333		Intergenic	14487259	Intergenic	-	-
Chr10	14487478	A	G/A/G/A	184/96/225/42	8/22/19/4	1/0/0.5/0	0_0_3_5/14_8_0_0/2_1_8_8/2_2_0_0	60/60/60/60	0	0.842105		Intergenic	14487478	Intergenic	-	-
Chr10	14487715	A	G/A/G/A	188/93/225/54	8/21/21/9	1/0/0.5163/0	0_0_5_3/9_12_0_0/0_2_11_6/6_2_0_0	60/60/60/60	0	0.894737		Intergenic	14487715	Intergenic	-	-
Chr10	14490296	T	C/T/C/T	222/38/188/51	12/15/10/7	1/0/0.5554/0	0_0_6_4/4_10_0_1/0_1_4_5/4_3_0_0	60/60/60/60	0.0666667	0.9		Intergenic	14490296	Intergenic	-	-
Chr10	14490381	T	C/T/C/T	205/54/222/45	9/9/16/6	1/0/1/0	0_0_4_5/3_5_0_0/0_0_3_12/3_2_0_0	60/60/60/60	0	1		Intergenic	14490381	Intergenic	-	-
Chr10	14491288	A	G/A/G/A	142/72/222/48	7/14/17/6	1/0/1/0	0_0_2_5/6_8_0_0/0_1_10_6/5_1_0_0	60/60/60/60	0	0.941176		Intergenic	14491288	Intergenic	-	-
Chr10	14491351	A	G/A/G/A	110/81/224/54	5/17/19/8	1/0/0.501/0	0_0_1_4/5_12_0_0/0_2_6_7/5_3_0_0	60/60/60/60	0	0.866667		Intergenic	14491351	Intergenic	-	-
Chr10	14492008	T	C/T/C/T	170/99/225/51	8/23/22/7	1/0/0.543/0	0_0_6_2/12_11_0_0/1_1_9_11/3_4_0_0	60/60/60/60	0	0.909091		Intergenic	14492008	Intergenic	-	-
Chr10	14492502	A	G/A/G/A	184/53/222/39	9/20/18/3	1/0/1/0	0_0_3_5/9_10_1_0/0_1_6_11/2_1_0_0	60/60/60/60	0.05	0.944444		Intergenic	14492502	Intergenic	-	-
Chr10	14492624	T	C/T/C/T	120/62/222/51	6/24/16/7	1/0/1/0	0_0_3_2/13_9_1_0/0_0_7_9/3_4_0_0	60/60/60/60	0.0434783	1		Intergenic	14492624	Intergenic	-	-
Chr10	14493564	A	G/A/G/A	127/50/225/57	6/20/18/11	1/0/0.5/0	0_0_3_2/9_9_0_1/1_3_7_7/7_2_0_0	60/59/60/60	0.0526316	0.777778		Intergenic	14493564	Intergenic	-	-
Chr10	14493844	T	C/T/C/T	222/99/222/45	11/23/14/5	1/0/1/0	0_0_7_4/10_13_0_0/0_0_7_6/1_4_0_0	60/60/60/60	0	1		Intergenic	14493844	Intergenic	-	-
Chr10	14493992	T	C/T/C/T	103/105/225/57	4/25/25/9	1/0/0.5263/0	0_0_2_2/13_12_0_0/2_1_13_8/7_2_0_0	60/60/59/60	0	0.875		Intergenic	14493992	Intergenic	-	-
Chr10	14494248	A	G/A/G/A	152/50/225/60	6/19/22/10	1/0/0.5336/0	0_0_3_3/12_6_0_1/2_0_10_8/5_5_0_0	60/60/60/60	0.0526316	0.9		Intergenic	14494248	Intergenic	-	-
Chr10	14494694	T	C/T/C/T	194/102/225/63	11/24/27/11	1/0/0.5/0	0_0_8_2/9_15_0_0/1_4_9_13/4_7_0_0	60/60/60/58	0	0.814815		Intergenic	14494694	Intergenic	-	-
Chr10	14494725	T	C/T/C/T	185/102/225/57	10/24/27/9	1/0/0.5025/0	0_0_7_2/9_15_0_0/0_3_11_12/3_6_0_0	60/60/60/60	0	0.884615		Intergenic	14494725	Intergenic	-	-
Chr10	14494970	T	C/T/C/T	149/87/225/45	7/20/22/6	1/0/0.5/0	0_0_2_4/12_7_0_0/1_2_7_10/2_3_0_0	60/59/60/57	0	0.85		Intergenic	14494970	Intergenic	-	-
Chr10	14495429	T	C/T/C/T	222/81/227/60	14/17/24/10	1/0/1/0	0_0_10_4/10_7_0_0/2_0_13_8/4_6_0_0	51/60/55/60	0	0.913043		Intergenic	14495429	Intergenic	-	-
Chr10	14495863	A	G/A/G/A	103/77/226/54	4/25/26/8	1/0/1/0	0_0_2_2/13_10_0_1/1_1_12_11/4_4_0_0	60/60/60/60	0.0416667	0.92		Intergenic	14495863	Intergenic	-	-
Chr10	14495978	A	G/A/G/A	174/96/226/60	7/22/25/10	1/0/0.7304/0	0_0_3_4/13_9_0_0/1_1_10_12/5_5_0_0	60/60/60/60	0	0.916667		Intergenic	14495978	Intergenic	-	-
Chr10	14496093	T	C/T/C/T	165/59/225/48	7/22/18/6	1/0/0.5/0	0_0_3_4/12_9_1_0/2_1_6_9/5_1_0_0	60/60/60/60	0.0454545	0.833333		Intergenic	14496093	Intergenic	-	-
Chr10	14496870	T	C/T/C/T	184/114/225/48	8/28/23/6	1/0/0.543/0	0_0_3_5/12_16_0_0/1_1_12_8/2_4_0_0	60/60/60/60	0	0.909091		Intergenic	14496870	Intergenic	-	-
Chr10	14496901	T	C/T/C/T	222/120/223/42	11/30/20/4	1/0/0.5/0	0_0_5_5/13_17_0_0/1_2_12_4/2_2_0_0	60/60/60/60	0	0.842105		Intergenic	14496901	Intergenic	-	-
Chr10	14497345	T	C/T/C/T	204/99/223/45	9/23/16/5	1/0/1/0	0_0_5_4/12_11_0_0/1_0_7_7/2_3_0_0	60/60/60/60	0	0.933333		Intergenic	14497345	Intergenic	-	-
Chr10	14497390	A	G/A/G/A	146/90/225/36	6/20/17/2	1/0/0.502/0	0_0_4_2/7_13_0_0/2_0_6_8/1_1_0_0	60/60/60/60	0	0.875		Intergenic	14497390	Intergenic	-	-
Chr10	14497397	A	G/A/G/A	146/90/225/36	6/20/18/2	1/0/0.508/0	0_0_4_2/7_13_0_0/2_0_7_9/1_1_0_0	60/60/60/60	0	0.888889		Intergenic	14497397	Intergenic	-	-
Chr10	14498618	A	G/A/G/A	128/41/222/48	5/17/12/7	1/0/1/0	0_0_2_3/8_7_0_1/0_0_6_5/4_2_0_0	60/59/60/60	0.0625	1	Capana10g000450	CDS	AAA:K	CDS_syn	-	IPR017887 Transcription factor TCP subgroup; IPR005333 Transcription factor, TCP
Chr10	14498696	A	G/A/G/A	188/81/222/51	9/17/19/7	1/0/1/0	0_0_5_3/3_14_0_0/1_0_7_9/6_1_0_0	60/60/60/60	0	0.941176	Capana10g000450	CDS	AAA:K	CDS_syn	-	IPR017887 Transcription factor TCP subgroup; IPR005333 Transcription factor, TCP
Chr10	14498780	T	C/T/C/T	222/62/225/35	11/24/21/11	1/0/1/0	0_0_6_5/9_13_1_0/2_0_11_8/6_3_1_0	60/60/60/60	0.0434783	0.904762	Capana10g000450	CDS	AGT:S	CDS_syn	-	IPR017887 Transcription factor TCP subgroup; IPR005333 Transcription factor, TCP
Chr10	14499036	A	G/A/G/A	212/102/225/45	9/24/33/7	1/0/0.5/0	0_0_4_5/15_9_0_0/1_4_16_12/1_4_0_0	60/60/60/60	0	0.848485	Capana10g000450	CDS	ACT:T	CDS_nonsyn	-	IPR017887 Transcription factor TCP subgroup; IPR005333 Transcription factor, TCP
Chr10	14499816	A	G/A/G/A	146/53/222/48	8/21/13/6	1/0/1/0	0_0_4_2/12_7_0_1/0_0_9_3/3_3_0_0	60/60/60/60	0.05	1	Capana10g000450	CDS	AGT:S	CDS_nonsyn	-	IPR017887 Transcription factor TCP subgroup; IPR005333 Transcription factor, TCP
Chr10	14500491	T	C/T/C/T	143/93/222/57	7/21/25/10	1/0/1/0	0_0_1_6/13_8_0_0/0_1_11_12/5_4_0_0	60/60/60/60	0	0.958333	Capana10g000450	CDS	TCA:S	CDS_nonsyn	-	IPR017887 Transcription factor TCP subgroup; IPR005333 Transcription factor, TCP
Chr10	14500604	T	C/T/C/T	207/93/225/54	10/22/18/8	1/0/0.5025/0	0_0_3_6/10_11_0_0/1_1_8_8/4_4_0_0	60/60/60/60	0	0.888889		Intergenic	14500604	Intergenic	-	-
Chr10	14500676	A	G/A/G/A	222/99/222/45	13/25/20/5	1/0/1/0	0_0_9_4/12_11_0_0/0_0_11_8/2_3_0_0	60/60/60/60	0	1		Intergenic	14500676	Intergenic	-	-
Chr10	14500700	T	C/T/C/T	222/62/222/48	13/24/20/6	1/0/1/0	0_0_8_4/11_11_1_0/0_0_10_9/2_4_0_0	60/60/60/60	0.0434783	1		Intergenic	14500700	Intergenic	-	-
Chr10	14501041	T	C/T/C/T	222/44/222/39	11/17/30/3	1/0/1/0	0_0_6_5/8_8_0_1/1_1_10_16/2_1_0_0	60/60/60/60	0.0588235	0.928571		Intergenic	14501041	Intergenic	-	-
Chr10	14501145	A	G/A/G/A	204/81/225/42	10/17/22/4	1/0/0.5/0	0_0_2_8/7_10_0_0/1_2_10_9/2_2_0_0	60/60/60/60	0	0.863636		Intergenic	14501145	Intergenic	-	-
Chr10	14501298	T	C/T/C/T	222/96/225/48	13/22/21/6	1/0/0.5/0	0_0_6_7/14_8_0_0/1_3_4_12/3_3_0_0	60/60/60/60	0	0.8		Intergenic	14501298	Intergenic	-	-
Chr10	14501733	A	G/A/G/A	103/46/225/58	4/21/24/14	1/0/0.5/0	0_0_2_2/8_11_1_1/3_1_8_12/5_7_1_0	56/58/56/57	0.0952381	0.833333		Intergenic	14501733	Intergenic	-	-
Chr10	14502142	A	G/A/G/A	222/41/222/63	13/17/20/11	1/0/1/0	0_0_6_6/7_8_0_1/0_0_11_8/6_5_0_0	60/60/60/60	0.0625	1		Intergenic	14502142	Intergenic	-	-
Chr10	14502569	T	C/T/C/T	213/84/222/39	11/18/20/3	1/0/1/0	0_0_2_9/7_11_0_0/1_0_12_7/3_0_0_0	60/60/60/60	0	0.95		Intergenic	14502569	Intergenic	-	-
Chr10	14502642	T	C/T/C/T	119/63/222/39	6/11/22/3	1/0/1/0	0_0_2_3/9_2_0_0/0_0_13_9/3_0_0_0	60/60/59/60	0	1		Intergenic	14502642	Intergenic	-	-
Chr10	14503713	T	C/T/C/T	30.8/84/152/48	3/19/12/6	1/0/0.5/0	0_0_1_1/8_10_0_0/2_2_6_2/5_1_0_0	60/60/59/60	0	0.666667		Intergenic	14503713	Intergenic	-	-
Chr10	14503726	T	C/T/C/T	96.5/78/161/45	4/16/13/6	1/0/0.5/0	0_0_3_1/8_8_0_0/2_2_7_2/4_1_0_0	51/60/57/60	0	0.692308		Intergenic	14503726	Intergenic	-	-
Chr10	14503785	T	C/T/C/T	193/75/192/60	9/15/14/10	1/0/0.5/0	0_0_6_3/9_6_0_0/2_1_8_3/9_1_0_0	46/60/54/60	0	0.785714		Intergenic	14503785	Intergenic	-	-
Chr10	14503889	T	C/T/C/T	66.5/72/170/57	4/14/19/9	1/0/0.508/0	0_0_3_1/5_9_0_0/0_2_8_8/5_4_0_0	35/43/41/44	0	0.888889		Intergenic	14503889	Intergenic	-	-
Chr10	14503896	A	G/A/G/A	66.5/66/176/54	4/13/18/8	1/0/0.543/0	0_0_3_1/5_7_0_0/0_2_8_7/4_4_0_0	35/40/40/41	0	0.882353		Intergenic	14503896	Intergenic	-	-
Chr10	14503918	A	G/A/G/A	105/66/213/57	6/12/21/9	1/0/0.5336/0	0_0_4_2/4_8_0_0/0_2_10_8/3_6_0_0	34/38/40/36	0	0.9		Intergenic	14503918	Intergenic	-	-
Chr10	14504069	T	C/T/C/T	152/53/149/48	7/21/17/6	1/0/0.5/0	0_0_3_4/15_4_1_0/2_1_6_8/1_5_0_0	37/37/32/37	0.05	0.823529		Intergenic	14504069	Intergenic	-	-
Chr10	14504141	T	C/T/C/T	135/33/203/45	7/24/23/6	1/0/0.5002/0	0_0_5_2/12_10_2_0/3_0_8_11/3_2_0_0	44/47/41/53	0.0833333	0.863636		Intergenic	14504141	Intergenic	-	-
Chr10	14504206	A	G/A/G/A	152/68/225/48	7/26/22/6	1/0/0.5/0	0_0_3_3/11_13_1_0/3_1_9_7/4_2_0_0	51/54/46/60	0.04	0.8		Intergenic	14504206	Intergenic	-	-
Chr10	14504257	A	G/A/G/A	194/62/225/45	8/25/20/5	1/0/0.5/0	0_0_4_4/8_14_1_0/3_2_7_8/3_2_0_0	43/60/50/60	0.0434783	0.75		Intergenic	14504257	Intergenic	-	-
Chr10	14504341	A	G/A/G/A	184/84/225/42	8/18/20/4	1/0/0.5/0	0_0_3_5/6_12_0_0/2_2_8_6/1_3_0_0	51/60/59/60	0	0.777778		Intergenic	14504341	Intergenic	-	-
Chr10	14504371	A	G/A/G/A	200/87/225/42	9/19/27/4	1/0/0.5/0	0_0_3_6/6_13_0_0/2_3_13_9/1_3_0_0	52/60/60/60	0	0.814815		Intergenic	14504371	Intergenic	-	-
Chr10	14504450	A	G/A/G/A	88.5/81/225/51	4/17/27/7	1/0/0.5/0	0_0_1_3/8_9_0_0/2_3_13_7/4_3_0_0	60/60/60/60	0	0.8		Intergenic	14504450	Intergenic	-	-
Chr10	14504478	T	C/T/C/T	152/78/225/51	6/16/23/7	1/0/0.5/0	0_0_3_3/8_8_0_0/1_3_12_5/5_2_0_0	60/60/60/60	0	0.809524		Intergenic	14504478	Intergenic	-	-
Chr10	14504630	T	C/T/C/T	127/50/225/42	5/19/39/5	1/0/0.504/0	0_0_3_2/12_6_0_1/4_2_13_20/2_2_0_0	54/60/52/60	0.0526316	0.846154		Intergenic	14504630	Intergenic	-	-
Chr10	14504714	A	G/A/G/A	103/83/225/57	5/22/29/9	1/0/0.5129/0	0_0_2_2/13_8_1_0/2_1_13_11/6_3_0_0	52/59/49/60	0.0454545	0.888889		Intergenic	14504714	Intergenic	-	-
Chr10	14504770	T	C/T/C/T	137/96/225/63	6/22/28/11	1/0/0.5/0	0_0_2_4/12_10_0_0/4_3_11_9/7_4_0_0	58/60/56/60	0	0.740741		Intergenic	14504770	Intergenic	-	-
Chr10	14504854	A	G/A/G/A	176/97/225/60	8/27/23/11	1/0/0.5/0	0_0_3_5/16_10_0_1/2_3_6_12/7_3_0_0	59/59/58/60	0.037037	0.782609		Intergenic	14504854	Intergenic	-	-
Chr10	14505185	T	C/T/C/T	221/87/222/42	10/20/20/4	1/0/1/0	0_0_4_6/6_13_0_0/0_0_6_13/4_0_0_0	60/60/60/60	0	1		Intergenic	14505185	Intergenic	-	-
Chr10	14505747	T	C/T/C/T	175/53/217/54	8/20/17/8	1/0/0.5/0	0_0_6_2/8_11_1_0/2_1_5_8/5_3_0_0	54/60/55/60	0.05	0.8125		Intergenic	14505747	Intergenic	-	-
Chr10	14505763	A	G/A/G/A	164/56/220/54	10/22/17/8	1/0/0.5/0	0_0_8_1/9_11_1_0/2_1_6_7/4_4_0_0	51/60/55/60	0.047619	0.8125		Intergenic	14505763	Intergenic	-	-
Chr10	14505803	A	G/A/G/A	155/99/211/51	8/23/16/7	1/0/0.5/0	0_0_7_1/10_13_0_0/1_2_6_7/3_4_0_0	45/60/50/60	0	0.8125		Intergenic	14505803	Intergenic	-	-
Chr10	14505989	A	G/A/G/A	222/84/225/54	13/18/22/9	1/0/0.504/0	0_0_6_7/11_7_0_0/2_1_12_7/4_4_0_0	56/59/56/58	0	0.863636		Intergenic	14505989	Intergenic	-	-
Chr10	14506014	A	G/A/G/A	222/96/222/51	14/22/23/7	1/0/1/0	0_0_6_8/14_8_0_0/1_0_13_7/4_3_0_0	57/60/57/60	0	0.952381		Intergenic	14506014	Intergenic	-	-
Chr10	14506094	T	C/T/C/T	209/75/223/51	10/15/15/7	1/0/1/0	0_0_3_7/7_8_0_0/1_0_8_6/3_4_0_0	58/60/58/60	0	0.933333		Intergenic	14506094	Intergenic	-	-
Chr10	14506124	A	G/A/G/A	222/75/225/57	13/16/19/9	1/0/0.5/0	0_0_4_9/6_9_0_0/0_3_7_9/5_4_0_0	60/60/59/60	0	0.842105		Intergenic	14506124	Intergenic	-	-
Chr10	14507023	T	C/T/C/T	92.5/120/225/54	5/30/22/8	1/0/0.5/0	0_0_2_2/16_14_0_0/1_2_9_10/2_6_0_0	45/60/49/60	0	0.863636		Intergenic	14507023	Intergenic	-	-
Chr10	14507058	A	G/A/G/A	163/102/225/60	7/24/31/10	1/0/0.5/0	0_0_4_3/14_10_0_0/3_4_13_10/4_6_0_0	50/60/52/60	0	0.766667		Intergenic	14507058	Intergenic	-	-
Chr10	14507087	T	C/T/C/T	147/59/225/51	7/22/29/7	1/0/0.5/0	0_0_5_2/10_11_0_1/2_4_15_8/3_4_0_0	50/60/51/60	0.0454545	0.793103		Intergenic	14507087	Intergenic	-	-
Chr10	14507090	T	C/T/C/T	139/56/225/51	7/21/30/7	1/0/0.5/0	0_0_4_2/8_12_0_1/2_4_14_8/3_4_0_0	51/60/51/60	0.047619	0.785714		Intergenic	14507090	Intergenic	-	-
Chr10	14507319	A	G/A/G/A	205/84/225/42	9/18/23/4	1/0/0.5/0	0_0_4_5/7_11_0_0/1_2_6_11/2_2_0_0	58/60/60/60	0	0.85		Intergenic	14507319	Intergenic	-	-
Chr10	14507342	T	C/T/C/T	204/62/225/45	9/24/18/6	1/0/0.5/0	0_0_4_5/9_13_1_0/1_2_5_9/3_2_0_0	58/60/60/60	0.0434783	0.823529		Intergenic	14507342	Intergenic	-	-
Chr10	14507650	T	C/T/C/T	222/56/200/51	11/22/15/9	1/0/0.5003/0	0_0_6_5/11_9_1_0/1_1_10_3/5_2_0_0	60/60/60/60	0.047619	0.866667		Intergenic	14507650	Intergenic	-	-
Chr10	14507791	T	C/T/C/T	222/36/223/54	12/25/16/8	1/0/1/0	0_0_5_7/12_11_0_2/1_0_8_6/5_3_0_0	51/60/54/60	0.08	0.933333		Intergenic	14507791	Intergenic	-	-
Chr10	14507864	T	C/T/C/T	204/49/225/45	12/32/19/6	1/0/0.5/0	0_0_2_8/16_13_1_1/3_2_6_7/2_3_0_0	47/60/56/60	0.0645161	0.722222		Intergenic	14507864	Intergenic	-	-
Chr10	14507896	T	C/T/C/T	194/43/166/54	10/29/15/9	1/0/0.5/0	0_0_2_7/16_11_1_1/4_1_4_4/2_6_0_0	51/60/59/60	0.0689655	0.615385		Intergenic	14507896	Intergenic	-	-
Chr10	14507898	A	G/A/G/A	194/43/164/54	9/29/14/9	1/0/0.5/0	0_0_2_7/16_11_1_1/4_2_4_4/2_6_0_0	51/60/59/60	0.0689655	0.571429		Intergenic	14507898	Intergenic	-	-
Chr10	14508089	A	G/A/G/A	162/33/222/48	7/24/24/6	1/0/1/0	0_0_5_2/8_14_0_2/0_1_14_9/3_3_0_0	60/60/60/60	0.0833333	0.958333		Intergenic	14508089	Intergenic	-	-
Chr10	14508227	A	G/A/G/A	60/66/222/45	3/12/26/6	1/0/1/0	0_0_0_3/5_7_0_0/0_0_15_11/2_3_0_0	59/60/60/60	0	1		Intergenic	14508227	Intergenic	-	-
Chr10	14508288	A	G/A/G/A	60/66/222/42	4/12/26/5	1/0/1/0	0_0_0_3/6_6_0_0/1_0_13_12/2_2_0_0	60/60/60/60	0	0.961538		Intergenic	14508288	Intergenic	-	-
Chr10	14508319	A	G/A/G/A	128/66/223/48	6/13/29/6	1/0/1/0	0_0_2_3/6_6_0_0/2_0_12_12/4_2_0_0	60/60/60/60	0	0.923077		Intergenic	14508319	Intergenic	-	-
Chr10	14508422	A	G/A/G/A	132/72/222/51	6/14/29/7	1/0/1/0	0_0_5_1/9_5_0_0/2_0_13_14/5_2_0_0	55/56/56/60	0	0.931034		Intergenic	14508422	Intergenic	-	-
Chr10	14508536	A	G/A/G/A	80.5/75/225/36	4/16/26/2	1/0/0.5001/0	0_0_4_0/7_8_0_0/2_1_8_13/2_0_0_0	50/60/52/60	0	0.875		Intergenic	14508536	Intergenic	-	-
Chr10	14508636	A	G/A/G/A	161/78/225/48	8/17/21/6	1/0/0.5/0	0_0_4_3/6_10_0_0/1_3_8_9/2_4_0_0	58/60/58/60	0	0.809524		Intergenic	14508636	Intergenic	-	-
Chr10	14508667	T	C/T/C/T	222/84/225/48	10/18/21/7	1/0/0.5/0	0_0_5_5/7_11_0_0/1_2_9_8/1_5_0_0	54/60/57/60	0	0.85		Intergenic	14508667	Intergenic	-	-
Chr10	14508851	T	C/T/C/T	195/66/222/36	9/12/18/3	1/0/1/0	0_0_6_3/6_6_0_0/1_0_9_7/1_1_0_0	56/60/54/60	0	0.941176		Intergenic	14508851	Intergenic	-	-
Chr10	14508919	A	G/A/G/A	207/35/226/42	9/14/13/4	1/0/1/0	0_0_3_6/7_6_1_0/1_0_6_6/1_3_0_0	60/60/60/60	0.0714286	0.923077		Intergenic	14508919	Intergenic	-	-
Chr10	14509037	T	C/T/C/T	221/75/218/48	11/15/16/6	1/0/0.5/0	0_0_5_5/7_8_0_0/2_2_7_5/4_2_0_0	60/60/60/60	0	0.75		Intergenic	14509037	Intergenic	-	-
Chr10	14509318	T	C/T/C/T	144/60/225/51	7/20/20/7	1/0/0.5/0	0_0_1_6/9_9_1_0/1_2_8_9/3_4_0_0	60/60/60/60	0.0526316	0.85		Intergenic	14509318	Intergenic	-	-
Chr10	14509368	T	C/T/C/T	136/59/225/54	7/23/22/8	1/0/0.5/0	0_0_1_5/12_9_1_0/1_2_11_8/5_3_0_0	60/60/60/60	0.0454545	0.863636		Intergenic	14509368	Intergenic	-	-
Chr10	14509405	T	C/T/C/T	221/62/225/51	10/23/26/7	1/0/0.5002/0	0_0_4_6/9_13_1_0/1_2_10_12/3_4_0_0	59/60/59/60	0.0434783	0.88		Intergenic	14509405	Intergenic	-	-
Chr10	14509659	T	C/T/C/T	170/74/225/63	8/24/29/12	1/0/0.5/0	0_0_6_2/13_9_0_1/5_3_13_7/6_5_0_0	60/60/60/60	0.0434783	0.714286		Intergenic	14509659	Intergenic	-	-
Chr10	14509707	T	C/T/C/T	204/90/225/57	9/20/25/9	1/0/0.5/0	0_0_5_4/12_8_0_0/3_4_12_6/6_3_0_0	60/60/60/60	0	0.72		Intergenic	14509707	Intergenic	-	-
Chr10	14510386	A	G/A/G/A	170/50/222/66	9/21/17/12	1/0/1/0	0_0_6_2/8_10_1_0/1_0_5_11/7_5_0_0	60/60/60/60	0.0526316	0.941176		Intergenic	14510386	Intergenic	-	-
Chr10	14510531	A	G/A/G/A	222/31/222/48	11/21/20/6	1/0/1/0	0_0_5_6/10_8_0_2/0_1_10_9/3_3_0_0	57/60/57/60	0.1	0.95		Intergenic	14510531	Intergenic	-	-
Chr10	14510879	A	G/A/G/A	194/66/223/54	8/14/15/8	1/0/1/0	0_0_4_4/6_6_0_0/0_1_5_9/5_3_0_0	57/60/59/60	0	0.933333		Intergenic	14510879	Intergenic	-	-
Chr10	14511182	A	G/A/G/A	196/59/222/60	10/23/19/10	1/0/1/0	0_0_5_4/9_12_1_0/1_0_7_11/6_4_0_0	57/59/54/60	0.0454545	0.947368		Intergenic	14511182	Intergenic	-	-
Chr10	14511876	A	G/A/G/A	222/84/222/42	13/19/24/4	1/0/1/0	0_0_5_7/8_10_0_0/0_1_10_12/2_2_0_0	60/60/60/60	0	0.956522		Intergenic	14511876	Intergenic	-	-
Chr10	14512017	A	G/A/G/A	222/77/223/45	15/28/25/5	1/0/1/0	0_0_7_8/13_14_0_1/1_1_9_11/4_1_0_0	58/60/58/60	0.0357143	0.909091		Intergenic	14512017	Intergenic	-	-
Chr10	14512104	T	C/T/C/T	222/111/222/48	13/27/19/6	1/0/1/0	0_0_7_6/11_16_0_0/0_0_8_7/4_2_0_0	57/60/60/60	0	1		Intergenic	14512104	Intergenic	-	-
Chr10	14512175	T	C/T/C/T	184/68/222/51	8/25/21/7	1/0/1/0	0_0_3_5/12_12_1_0/0_0_7_13/5_2_0_0	60/60/60/60	0.04	1		Intergenic	14512175	Intergenic	-	-
Chr10	14512521	A	G/A/G/A	166/50/223/39	9/19/16/3	1/0/1/0	0_0_1_8/8_10_0_1/0_1_7_8/2_1_0_0	60/60/60/60	0.0526316	0.9375		Intergenic	14512521	Intergenic	-	-
Chr10	14513208	A	G/A/G/A	222/33/153/45	11/25/17/5	1/0/0.5/0	0_0_5_5/11_11_0_2/1_3_1_9/3_2_0_0	52/59/51/60	0.0833333	0.714286		Intergenic	14513208	Intergenic	-	-
Chr10	14513507	T	C/T/C/T	174/71/223/66	7/26/16/12	1/0/1/0	0_0_3_4/11_14_0_1/0_1_8_7/6_6_0_0	60/60/60/60	0.0384615	0.9375		Intergenic	14513507	Intergenic	-	-
Chr10	14513645	A	G/A/G/A	215/90/222/42	10/21/19/4	1/0/1/0	0_0_6_4/11_9_0_0/1_0_9_8/2_2_0_0	60/60/60/55	0	0.944444		Intergenic	14513645	Intergenic	-	-
Chr10	14513851	A	G/A/G/A	80.5/78/215/63	5/16/18/11	1/0/0.5/0	0_0_0_4/10_6_0_0/2_1_3_12/6_5_0_0	60/60/58/60	0	0.833333		Intergenic	14513851	Intergenic	-	-
Chr10	14514267	A	G/A/G/A	72/84/222/39	3/18/15/3	1/0/1/0	0_0_2_1/9_9_0_0/0_0_8_7/2_1_0_0	60/60/58/60	0	1		Intergenic	14514267	Intergenic	-	-
Chr10	14514902	A	G/A/G/A	150/63/145/39	7/11/10/4	1/0/0.5/0	0_0_1_6/3_8_0_0/0_3_2_5/1_2_0_0	60/60/60/60	0	0.7		Intergenic	14514902	Intergenic	-	-
Chr10	14515348	T	C/T/C/T	152/117/186/39	8/29/13/3	1/0/0.5/0	0_0_3_3/13_16_0_0/0_3_4_5/2_1_0_0	60/60/60/60	0	0.75		Intergenic	14515348	Intergenic	-	-
Chr10	14515611	A	G/A/G/A	136/68/191/42	7/22/13/5	1/0/1/0	0_0_1_5/7_13_1_0/0_1_2_10/2_2_0_0	60/60/60/60	0.047619	0.923077		Intergenic	14515611	Intergenic	-	-
Chr10	14515636	A	G/A/G/A	80.5/93/222/42	4/22/13/4	1/0/1/0	0_0_0_4/8_13_0_0/0_0_2_11/2_2_0_0	60/60/60/60	0	1		Intergenic	14515636	Intergenic	-	-
Chr10	14516076	T	C/T/C/T	96.5/96/154/45	4/22/11/5	1/0/0.5/0	0_0_3_1/10_12_0_0/0_2_6_2/3_2_0_0	60/60/60/60	0	0.8		Intergenic	14516076	Intergenic	-	-
Chr10	14516204	T	C/T/C/T	146/78/223/45	6/16/16/5	1/0/1/0	0_0_4_2/8_8_0_0/0_1_8_7/3_2_0_0	56/60/59/60	0	0.9375		Intergenic	14516204	Intergenic	-	-
Chr10	14516207	T	C/T/C/T	146/75/222/45	6/15/15/5	1/0/1/0	0_0_4_2/8_7_0_0/0_0_8_7/3_2_0_0	56/60/59/60	0	1		Intergenic	14516207	Intergenic	-	-
Chr10	14516329	A	G/A/G/A	103/84/222/48	5/18/22/6	1/0/1/0	0_0_2_2/9_9_0_0/0_0_14_6/4_2_0_0	53/60/55/60	0	1		Intergenic	14516329	Intergenic	-	-
Chr10	14516394	A	G/A/G/A	96.5/56/222/48	5/21/20/6	1/0/1/0	0_0_3_1/14_6_0_1/1_0_11_8/2_4_0_0	60/60/60/60	0.047619	0.95		Intergenic	14516394	Intergenic	-	-
Chr10	14516493	T	C/T/C/T	144/90/222/54	6/20/23/8	1/0/1/0	0_0_3_3/13_7_0_0/1_0_7_15/4_4_0_0	60/60/60/60	0	0.956522		Intergenic	14516493	Intergenic	-	-
Chr10	14516614	A	G/A/G/A	175/75/222/60	9/15/24/10	1/0/1/0	0_0_6_2/4_11_0_0/0_0_13_10/4_6_0_0	60/60/60/60	0	1		Intergenic	14516614	Intergenic	-	-
Chr10	14516827	T	C/T/C/T	100/108/192/57	6/26/31/9	1/0/0.5/0	0_0_2_3/15_11_0_0/8_3_4_12/5_4_0_0	41/45/44/54	0	0.592593		Intergenic	14516827	Intergenic	-	-
Chr10	14517107	T	C/T/C/T	202/52/225/47	10/23/23/10	1/0/0.5/0	0_0_4_6/12_9_1_1/2_3_8_8/4_5_0_1	37/55/40/46	0.0869565	0.761905		Intergenic	14517107	Intergenic	-	-
Chr10	14518962	T	C/T/C/T	35.8/42/121/36	2/4/7/2	1/0/1/0	0_0_2_0/4_0_0_0/0_0_7_0/2_0_0_0	59/54/58/60	0	1		Intergenic	14518962	Intergenic	-	-
Chr10	14519095	T	C/T/C/T	35.8/72/222/36	2/14/13/3	1/0/1/0	0_0_2_0/11_3_0_0/0_0_8_4/2_0_0_0	60/60/60/60	0	1		Intergenic	14519095	Intergenic	-	-
Chr10	14519332	T	C/T/C/T	116/47/222/54	5/18/21/9	1/0/1/0	0_0_4_1/7_10_0_1/0_0_9_11/4_4_0_0	60/60/59/60	0.0555556	1		Intergenic	14519332	Intergenic	-	-
Chr10	14519970	A	G/A/G/A	61/99/145/42	3/23/13/4	1/0/0.5/0	0_0_1_2/15_8_0_0/2_1_9_1/2_2_0_0	60/60/55/60	0	0.769231		Intergenic	14519970	Intergenic	-	-
Chr10	14520166	A	G/A/G/A	72/50/225/42	3/20/19/5	1/0/0.5/0	0_0_2_1/5_13_1_0/1_2_6_10/1_3_0_0	54/60/56/60	0.0526316	0.842105		Intergenic	14520166	Intergenic	-	-
Chr10	14520602	T	C/T/C/T	80.5/82/129/39	4/23/15/3	1/0/0.501/0	0_0_4_0/12_9_0_1/2_0_9_3/2_1_0_0	41/59/41/60	0.0454545	0.857143		Intergenic	14520602	Intergenic	-	-
Chr10	14521607	T	C/T/C/T	173/102/222/39	9/27/19/3	1/0/1/0	0_0_4_4/12_12_0_0/0_0_7_8/2_1_0_0	36/60/36/60	0	1		Intergenic	14521607	Intergenic	-	-
Chr10	14521831	T	C/T/C/T	174/53/225/36	7/21/19/2	1/0/0.5/0	0_0_3_4/10_9_1_0/2_2_6_8/2_0_0_0	59/60/60/60	0.05	0.777778		Intergenic	14521831	Intergenic	-	-
Chr10	14521965	A	G/A/G/A	210/50/222/54	9/19/15/8	1/0/0.5003/0	0_0_5_4/10_8_1_0/1_1_7_6/4_4_0_0	60/60/60/60	0.0526316	0.866667		Intergenic	14521965	Intergenic	-	-
Chr10	14522448	T	C/T/C/T	146/90/219/39	6/20/13/3	1/0/1/0	0_0_3_3/11_9_0_0/0_0_7_5/1_2_0_0	56/60/50/60	0	1		Intergenic	14522448	Intergenic	-	-
Chr10	14522642	T	C/T/C/T	92.5/62/178/39	6/24/15/3	1/0/0.5554/0	0_0_2_2/10_12_1_0/0_1_4_5/3_0_0_0	57/60/56/60	0.0434783	0.9		Intergenic	14522642	Intergenic	-	-
Chr10	14523046	A	G/A/G/A	128/105/222/51	5/25/15/7	1/0/1/0	0_0_2_3/18_7_0_0/0_0_9_4/1_6_0_0	60/60/60/60	0	1		Intergenic	14523046	Intergenic	-	-
Chr10	14523455	T	C/T/C/T	127/66/224/42	5/27/15/4	1/0/1/0	0_0_2_3/13_10_1_0/0_1_7_6/2_2_0_0	60/60/60/60	0.0416667	0.928571		Intergenic	14523455	Intergenic	-	-
Chr10	14523801	T	C/T/C/T	205/78/149/39	12/17/7/3	1/0/1/0	0_0_4_5/9_7_0_0/0_0_2_4/1_2_0_0	60/60/60/60	0	1		Intergenic	14523801	Intergenic	-	-
Chr10	14524143	T	C/T/C/T	35.8/51/128/42	2/7/10/4	1/0/1/0	0_0_0_2/0_7_0_0/0_0_1_5/0_4_0_0	60/58/57/60	0	1		Intergenic	14524143	Intergenic	-	-
Chr10	14524198	T	C/T/C/T	91.5/54/207/42	4/8/12/4	1/0/1/0	0_0_2_2/2_6_0_0/0_0_3_9/1_3_0_0	60/60/57/60	0	1		Intergenic	14524198	Intergenic	-	-
Chr10	14524239	A	G/A/G/A	72/51/217/36	3/7/13/3	1/0/1/0	0_0_2_1/4_3_0_0/0_1_6_6/0_2_0_0	60/60/60/60	0	0.923077		Intergenic	14524239	Intergenic	-	-
Chr10	14524807	T	C/T/C/T	60/96/225/54	4/22/21/8	1/0/0.5207/0	0_0_3_0/13_9_0_0/1_1_11_8/6_2_0_0	60/60/60/60	0	0.904762		Intergenic	14524807	Intergenic	-	-
Chr10	14525436	T	C/T/C/T	157/56/222/57	7/21/29/9	1/0/1/0	0_0_2_5/11_9_0_1/0_0_13_14/4_5_0_0	60/60/60/60	0.047619	1		Intergenic	14525436	Intergenic	-	-
Chr10	14526601	A	G/A/G/A	149/99/199/60	6/24/15/10	1/0/0.5/0	0_0_2_4/7_16_0_0/1_2_4_6/3_7_0_0	60/60/60/60	0	0.769231		Intergenic	14526601	Intergenic	-	-
Chr10	14526610	A	G/A/G/A	149/111/218/54	6/27/15/8	1/0/0.5/0	0_0_2_4/8_19_0_0/1_2_5_7/1_7_0_0	60/60/60/60	0	0.8		Intergenic	14526610	Intergenic	-	-
Chr10	14526764	T	C/T/C/T	103/60/225/54	4/11/17/9	1/0/0.5013/0	0_0_2_2/6_4_0_0/1_1_5_10/4_4_0_0	60/60/60/60	0	0.882353		Intergenic	14526764	Intergenic	-	-
Chr10	14527928	T	C/T/C/T	132/53/196/45	6/20/21/5	1/0/0.5/0	0_0_5_1/11_8_1_0/3_6_7_4/1_4_0_0	60/60/60/60	0.05	0.55		Intergenic	14527928	Intergenic	-	-
Chr10	14528056	T	C/T/C/T	178/84/225/48	8/18/17/6	1/0/0.5003/0	0_0_4_4/8_10_0_0/1_1_5_8/4_2_0_0	59/60/59/60	0	0.866667		Intergenic	14528056	Intergenic	-	-
Chr10	14528133	A	G/A/G/A	174/102/225/57	7/24/18/9	1/0/0.5025/0	0_0_3_4/11_13_0_0/1_1_8_8/4_5_0_0	60/59/60/60	0	0.888889		Intergenic	14528133	Intergenic	-	-
Chr10	14529153	A	G/A/G/A	222/74/225/48	12/27/24/6	1/0/0.5/0	0_0_6_5/14_12_1_0/2_1_9_11/3_3_0_0	60/60/60/60	0.037037	0.869565		Intergenic	14529153	Intergenic	-	-
Chr10	14529570	A	G/A/G/A	73/99/203/51	3/23/14/7	1/0/0.5003/0	0_0_1_2/14_9_0_0/0_2_5_6/3_4_0_0	60/60/60/60	0	0.846154		Intergenic	14529570	Intergenic	-	-
Chr10	14529810	T	C/T/C/T	174/31/225/42	7/20/18/4	1/0/0.5025/0	0_0_3_4/7_11_2_0/1_1_8_8/2_2_0_0	60/60/60/60	0.1	0.888889		Intergenic	14529810	Intergenic	-	-
Chr10	14530163	A	G/A/G/A	73.5/96/143/51	4/22/20/7	1/0/0.543/0	0_0_2_2/12_10_0_0/1_1_8_4/4_3_0_0	60/60/60/60	0	0.857143		Intergenic	14530163	Intergenic	-	-
Chr10	14530752	A	G/A/G/A	147/41/222/48	9/17/17/6	1/0/1/0	0_0_5_2/5_10_0_1/0_0_6_9/1_5_0_0	58/60/59/60	0.0625	1		Intergenic	14530752	Intergenic	-	-
Chr10	14530806	A	G/A/G/A	152/78/215/45	7/17/13/5	1/0/0.8294/0	0_0_3_3/7_9_0_0/1_0_5_6/2_3_0_0	60/60/60/60	0	0.916667		Intergenic	14530806	Intergenic	-	-
Chr10	14531425	A	G/A/G/A	97.5/50/225/48	4/19/19/6	1/0/0.5/0	0_0_1_3/11_7_0_1/2_2_6_9/4_2_0_0	60/60/60/60	0.0526316	0.789474		Intergenic	14531425	Intergenic	-	-
Chr10	14531537	A	G/A/G/A	207/93/225/60	9/21/26/10	1/0/0.5/0	0_0_5_4/11_10_0_0/4_1_11_8/5_5_0_0	60/60/60/60	0	0.791667		Intergenic	14531537	Intergenic	-	-
Chr10	14531750	A	G/A/G/A	77.5/90/222/66	6/21/25/12	1/0/1/0	0_0_3_1/8_12_0_0/0_1_11_10/4_8_0_0	60/60/59/60	0	0.954545		Intergenic	14531750	Intergenic	-	-
Chr10	14531771	A	G/A/G/A	117/59/222/63	5/23/26/11	1/0/1/0	0_0_3_2/9_12_0_1/0_1_14_11/4_7_0_0	60/60/59/60	0.0454545	0.961538		Intergenic	14531771	Intergenic	-	-
Chr10	14531777	T	C/T/C/T	96.5/96/222/57	5/23/26/10	1/0/1/0	0_0_3_1/9_13_0_0/0_1_13_11/3_6_0_0	60/60/59/60	0	0.96		Intergenic	14531777	Intergenic	-	-
Chr10	14532072	T	C/T/C/T	208/63/225/51	9/12/23/9	1/0/0.5/0	0_0_5_4/7_4_0_0/2_2_8_11/5_2_0_0	60/60/60/60	0	0.826087		Intergenic	14532072	Intergenic	-	-
Chr10	14532251	A	G/A/G/A	110/66/222/57	5/14/18/9	1/0/1/0	0_0_1_4/4_8_0_0/0_0_10_8/4_5_0_0	60/60/60/60	0	1		Intergenic	14532251	Intergenic	-	-
Chr10	14532719	T	C/T/C/T	103/54/225/48	4/8/26/6	1/0/0.5/0	0_0_2_2/4_4_0_0/1_4_11_10/3_3_0_0	60/60/58/60	0	0.807692		Intergenic	14532719	Intergenic	-	-
Chr10	14533115	T	C/T/C/T	144/38/222/51	6/17/15/8	1/0/1/0	0_0_3_3/5_9_0_1/0_0_5_8/4_3_0_0	60/60/59/60	0.0666667	1		Intergenic	14533115	Intergenic	-	-
Chr10	14533129	T	C/T/C/T	139/44/222/54	7/18/15/9	1/0/1/0	0_0_4_2/7_9_0_1/0_0_5_8/4_4_0_0	60/60/60/60	0.0588235	1		Intergenic	14533129	Intergenic	-	-
Chr10	14533420	T	C/T/C/T	129/90/222/54	6/20/23/8	1/0/1/0	0_0_4_2/10_10_0_0/0_1_14_8/4_4_0_0	60/60/60/60	0	0.956522		Intergenic	14533420	Intergenic	-	-
Chr10	14533913	A	G/A/G/A	211/99/225/57	10/23/18/9	1/0/0.5/0	0_0_7_3/11_12_0_0/1_2_6_7/2_7_0_0	60/60/60/60	0	0.8125		Intergenic	14533913	Intergenic	-	-
Chr10	14535192	T	C/T/C/T	179/96/181/57	9/22/14/9	1/0/0.5/0	0_0_7_2/12_10_0_0/1_2_7_3/3_6_0_0	60/60/60/60	0	0.769231		Intergenic	14535192	Intergenic	-	-
Chr10	14535727	T	C/T/C/T	163/111/225/39	10/27/18/3	1/0/0.5/0	0_0_5_4/11_16_0_0/1_3_8_6/2_1_0_0	53/60/59/60	0	0.777778		Intergenic	14535727	Intergenic	-	-
Chr10	14535975	T	C/T/C/T	42.8/100/95/42	3/28/11/4	1/0/0.5006/0	0_0_1_1/15_12_1_0/0_2_7_2/2_2_0_0	60/59/42/60	0.0357143	0.818182		Intergenic	14535975	Intergenic	-	-
Chr10	14536327	A	G/A/G/A	93.5/78/156/48	4/17/10/6	1/0/1/0	0_0_2_2/8_8_0_0/0_0_2_7/4_2_0_0	55/60/53/60	0	1		Intergenic	14536327	Intergenic	-	-
Chr10	14536350	T	C/T/C/T	103/63/101/42	4/11/6/4	1/0/1/0	0_0_2_2/5_6_0_0/0_0_2_3/3_1_0_0	50/60/51/60	0	1		Intergenic	14536350	Intergenic	-	-
Chr10	14536482	T	C/T/C/T	96.5/69/136/57	4/13/7/9	1/0/0.5064/0	0_0_3_1/6_7_0_0/0_1_3_3/5_4_0_0	59/60/59/60	0	0.857143		Intergenic	14536482	Intergenic	-	-
Chr10	14536899	T	C/T/C/T	90.3/81/134/60	5/17/7/10	1/0/0.5064/0	0_0_5_0/11_6_0_0/1_0_3_3/5_5_0_0	58/60/60/60	0	0.857143		Intergenic	14536899	Intergenic	-	-
Chr10	14536923	T	C/T/C/T	105/35/116/54	7/14/5/8	1/0/1/0	0_0_6_0/8_5_1_0/0_0_4_1/4_4_0_0	59/60/60/60	0.0714286	1		Intergenic	14536923	Intergenic	-	-
Chr10	14537376	A	G/A/G/A	172/50/167/48	7/19/9/7	1/0/0.5263/0	0_0_4_3/8_10_0_1/1_0_4_4/3_3_0_0	60/60/60/60	0.0526316	0.888889		Intergenic	14537376	Intergenic	-	-
Chr10	14537497	T	C/T/C/T	162/50/171/48	8/19/11/6	1/0/0.5/0	0_0_5_2/15_3_0_1/1_1_4_4/2_4_0_0	60/60/60/60	0.0526316	0.8		Intergenic	14537497	Intergenic	-	-
Chr10	14537609	A	G/A/G/A	160/105/222/48	11/25/11/6	1/0/1/0	0_0_6_2/14_11_0_0/0_0_7_4/3_3_0_0	51/60/54/60	0	1		Intergenic	14537609	Intergenic	-	-
Chr10	14537657	A	G/A/G/A	199/90/203/42	10/20/13/4	1/0/1/0	0_0_6_3/12_8_0_0/0_1_8_4/3_1_0_0	45/60/44/60	0	0.923077		Intergenic	14537657	Intergenic	-	-
Chr10	14537686	A	G/A/G/A	209/93/170/39	11/21/11/3	1/0/0.5064/0	0_0_8_3/13_8_0_0/1_2_4_4/1_2_0_0	45/60/40/60	0	0.727273		Intergenic	14537686	Intergenic	-	-
Chr10	14537730	A	G/A/G/A	222/53/195/39	12/21/13/3	1/0/0.5163/0	0_0_5_7/10_9_1_0/1_2_4_6/1_2_0_0	48/60/43/60	0.05	0.769231		Intergenic	14537730	Intergenic	-	-
Chr10	14538018	T	C/T/C/T	59/93/143/51	3/21/12/7	1/0/0.5001/0	0_0_1_2/10_11_0_0/2_0_3_7/2_5_0_0	50/60/45/60	0	0.833333		Intergenic	14538018	Intergenic	-	-
Chr10	14538056	T	C/T/C/T	115/87/165/48	5/19/16/7	1/0/0.5/0	0_0_2_3/9_10_0_0/4_0_6_6/2_4_0_0	47/60/43/60	0	0.75		Intergenic	14538056	Intergenic	-	-
Chr10	14538122	A	G/A/G/A	137/96/207/51	7/22/19/9	1/0/0.7304/0	0_0_3_3/10_12_0_0/2_0_10_5/5_2_0_0	44/59/48/60	0	0.882353		Intergenic	14538122	Intergenic	-	-
Chr10	14538150	T	C/T/C/T	189/84/178/51	8/18/21/8	1/0/0.5/0	0_0_4_4/7_11_0_0/2_2_14_2/6_1_0_0	49/58/54/60	0	0.8		Intergenic	14538150	Intergenic	-	-
Chr10	14538260	A	G/A/G/A	174/99/225/45	7/24/26/5	1/0/0.5006/0	0_0_3_4/13_10_0_0/0_3_14_7/2_3_0_0	58/60/59/60	0	0.875		Intergenic	14538260	Intergenic	-	-
Chr10	14538357	A	G/A/G/A	188/74/222/45	8/19/23/6	1/0/1/0	0_0_5_3/12_6_0_1/0_0_7_13/0_5_0_0	59/58/58/60	0.0526316	1		Intergenic	14538357	Intergenic	-	-
Chr10	14538834	T	C/T/C/T	222/81/225/48	15/17/18/6	1/0/0.5/0	0_0_7_7/9_8_0_0/1_2_8_7/5_1_0_0	57/60/57/60	0	0.833333		Intergenic	14538834	Intergenic	-	-
Chr10	14538936	T	C/T/C/T	167/75/226/57	8/15/20/9	1/0/0.7304/0	0_0_2_5/9_6_0_0/2_0_12_5/5_4_0_0	48/60/45/60	0	0.894737		Intergenic	14538936	Intergenic	-	-
Chr10	14539069	A	G/A/G/A	119/99/225/57	7/23/27/9	1/0/1/0	0_0_1_4/12_11_0_0/1_1_13_11/5_4_0_0	56/60/48/60	0	0.923077		Intergenic	14539069	Intergenic	-	-
Chr10	14539321	A	G/A/G/A	42.8/47/222/45	2/18/31/5	1/0/1/0	0_0_1_1/7_10_1_0/1_1_16_12/0_5_0_0	40/59/45/60	0.0555556	0.933333		Intergenic	14539321	Intergenic	-	-
Chr10	14539335	A	G/A/G/A	30.8/87/225/42	2/19/30/4	1/0/0.5102/0	0_0_1_1/8_11_0_0/2_1_15_10/0_4_0_0	40/60/45/60	0	0.892857		Intergenic	14539335	Intergenic	-	-
Chr10	14539366	T	C/T/C/T	42.8/50/225/36	2/19/27/2	1/0/0.5008/0	0_0_1_1/8_10_0_1/2_1_15_9/0_2_0_0	40/59/46/60	0.0526316	0.888889		Intergenic	14539366	Intergenic	-	-
Chr10	14539608	T	C/T/C/T	128/84/216/42	6/18/19/4	1/0/0.505/0	0_0_2_3/8_10_0_0/1_1_5_12/2_2_0_0	41/59/39/60	0	0.894737		Intergenic	14539608	Intergenic	-	-
Chr10	14539694	T	C/T/C/T	210/72/189/45	9/14/14/5	1/0/0.5002/0	0_0_5_4/8_6_0_0/1_1_9_3/3_2_0_0	51/60/46/60	0	0.857143		Intergenic	14539694	Intergenic	-	-
Chr10	14539811	T	C/T/C/T	222/59/222/36	13/22/20/2	1/0/1/0	0_0_8_4/13_8_1_0/0_1_11_8/1_1_0_0	56/60/55/60	0.0454545	0.95		Intergenic	14539811	Intergenic	-	-
Chr10	14539877	T	C/T/C/T	222/59/222/39	12/22/17/3	1/0/1/0	0_0_7_5/10_11_1_0/0_0_4_12/2_1_0_0	60/60/60/60	0.0454545	1		Intergenic	14539877	Intergenic	-	-
Chr10	14539965	A	G/A/G/A	204/43/222/51	10/25/14/7	1/0/1/0	0_0_2_8/7_16_1_1/0_0_4_10/3_4_0_0	58/60/59/60	0.08	1		Intergenic	14539965	Intergenic	-	-
Chr10	14540203	A	G/A/G/A	174/81/117/42	8/17/9/4	1/0/0.5/0	0_0_3_4/8_9_0_0/1_1_5_2/3_1_0_0	56/60/50/60	0	0.777778		Intergenic	14540203	Intergenic	-	-
Chr10	14540231	T	C/T/C/T	165/78/100/45	7/16/8/6	1/0/0.5064/0	0_0_4_3/7_9_0_0/1_0_5_1/4_1_0_0	56/60/44/60	0	0.857143		Intergenic	14540231	Intergenic	-	-
Chr10	14540260	T	C/T/C/T	172/93/91.1/51	7/21/9/7	1/0/0.5129/0	0_0_4_3/9_12_0_0/1_0_7_0/6_1_0_0	56/60/43/60	0	0.875		Intergenic	14540260	Intergenic	-	-
Chr10	14540305	A	G/A/G/A	68.3/102/141/51	5/24/13/7	1/0/0.8294/0	0_0_3_2/10_14_0_0/1_0_8_3/7_0_0_0	31/60/36/60	0	0.916667		Intergenic	14540305	Intergenic	-	-
Chr10	14540391	T	C/T/C/T	201/93/206/54	11/21/18/8	1/0/0.5025/0	0_0_4_7/10_11_0_0/1_1_11_5/4_4_0_0	43/60/46/60	0	0.888889		Intergenic	14540391	Intergenic	-	-
Chr10	14540716	A	G/A/G/A	163/102/225/51	9/24/21/7	1/0/0.5/0	0_0_6_2/16_8_0_0/2_1_7_9/3_4_0_0	52/58/47/60	0	0.842105		Intergenic	14540716	Intergenic	-	-
Chr10	14540739	A	G/A/G/A	118/105/209/54	6/25/20/8	1/0/0.5/0	0_0_5_1/17_8_0_0/2_1_7_8/3_5_0_0	48/58/45/60	0	0.833333		Intergenic	14540739	Intergenic	-	-
Chr10	14540743	T	C/T/C/T	118/99/225/57	6/23/20/9	1/0/0.508/0	0_0_5_1/17_6_0_0/2_0_9_7/3_6_0_0	48/59/46/60	0	0.888889		Intergenic	14540743	Intergenic	-	-
Chr10	14540830	A	G/A/G/A	201/96/222/57	10/22/21/9	1/0/1/0	0_0_7_3/14_8_0_0/0_1_9_10/4_5_0_0	53/60/49/60	0	0.95		Intergenic	14540830	Intergenic	-	-
Chr10	14540873	A	G/A/G/A	222/108/225/57	10/27/19/9	1/0/0.5032/0	0_0_6_4/15_11_0_0/1_1_6_10/5_4_0_0	58/60/60/60	0	0.888889		Intergenic	14540873	Intergenic	-	-
Chr10	14540953	A	G/A/G/A	221/114/225/45	12/28/19/6	1/0/0.5163/0	0_0_4_6/14_14_0_0/2_0_7_10/2_3_0_0	60/60/60/60	0	0.894737		Intergenic	14540953	Intergenic	-	-
Chr10	14540997	T	C/T/C/T	222/123/222/48	15/31/18/7	1/0/1/0	0_0_8_7/12_19_0_0/1_0_10_6/3_3_0_0	48/60/54/60	0	0.941176		Intergenic	14540997	Intergenic	-	-
Chr10	14541080	T	C/T/C/T	202/126/222/57	12/32/21/9	1/0/1/0	0_0_8_3/15_17_0_0/0_1_10_8/3_6_0_0	39/60/43/60	0	0.947368		Intergenic	14541080	Intergenic	-	-
Chr10	14541144	T	C/T/C/T	190/120/225/54	10/30/20/8	1/0/0.5/0	0_0_5_4/16_14_0_0/1_3_6_9/5_3_0_0	48/60/46/60	0	0.789474		Intergenic	14541144	Intergenic	-	-
Chr10	14541461	A	G/A/G/A	222/59/219/48	12/22/18/6	1/0/1/0	0_0_5_7/12_9_0_1/0_1_11_4/1_5_0_0	60/60/60/60	0.0454545	0.9375		Intergenic	14541461	Intergenic	-	-
Chr10	14541608	A	G/A/G/A	167/87/222/45	7/19/16/5	1/0/1/0	0_0_2_5/11_8_0_0/0_0_6_7/1_4_0_0	59/60/56/60	0	1		Intergenic	14541608	Intergenic	-	-
Chr10	14542020	T	C/T/C/T	128/62/205/45	6/19/15/5	1/0/0.5003/0	0_0_2_3/11_7_0_1/0_2_6_5/2_3_0_0	60/60/60/60	0.0526316	0.846154		Intergenic	14542020	Intergenic	-	-
Chr10	14542265	A	G/A/G/A	152/83/226/54	6/30/22/8	1/0/1/0	0_0_3_3/15_14_1_0/1_1_8_11/6_2_0_0	57/60/55/60	0.0333333	0.904762		Intergenic	14542265	Intergenic	-	-
Chr10	14542294	A	G/A/G/A	128/74/222/57	5/28/18/9	1/0/1/0	0_0_2_3/12_14_1_0/0_1_7_10/7_2_0_0	56/60/54/57	0.037037	0.944444		Intergenic	14542294	Intergenic	-	-
Chr10	14542484	A	G/A/G/A	103/68/225/54	4/26/18/8	1/0/0.5013/0	0_0_2_2/11_13_0_1/1_1_9_6/2_6_0_0	43/59/48/60	0.04	0.882353		Intergenic	14542484	Intergenic	-	-
Chr10	14542582	A	G/A/G/A	146/50/224/51	7/19/16/7	1/0/1/0	0_0_4_2/4_14_0_1/1_0_5_8/4_3_0_0	42/59/42/56	0.0526316	0.928571		Intergenic	14542582	Intergenic	-	-
Chr10	14542744	A	G/A/G/A	204/60/226/42	10/11/24/4	1/0/0.5939/0	0_0_7_3/5_5_0_0/1_1_10_11/2_2_0_0	57/60/59/60	0	0.913043		Intergenic	14542744	Intergenic	-	-
Chr10	14542801	A	G/A/G/A	143/75/163/36	6/16/10/4	1/0/0.5263/0	0_0_3_3/9_6_0_0/0_1_3_5/2_0_0_0	51/60/52/60	0	0.888889		Intergenic	14542801	Intergenic	-	-
Chr10	14542848	T	C/T/C/T	167/69/188/42	7/13/14/4	1/0/0.5025/0	0_0_2_5/9_4_0_0/0_2_3_8/2_2_0_0	46/60/47/60	0	0.846154		Intergenic	14542848	Intergenic	-	-
Chr10	14542863	A	G/A/G/A	136/69/200/39	6/13/14/3	1/0/0.5/0	0_0_1_5/9_4_0_0/1_2_3_8/2_1_0_0	44/60/45/60	0	0.785714		Intergenic	14542863	Intergenic	-	-
Chr10	14542967	T	C/T/C/T	182/46/219/60	8/14/21/10	1/0/0.5/0	0_0_5_3/4_9_1_0/4_2_10_4/6_4_0_0	50/60/54/60	0.0714286	0.7		Intergenic	14542967	Intergenic	-	-
Chr10	14542999	T	C/T/C/T	188/38/206/60	9/16/23/10	1/0/0.5/0	0_0_5_3/5_9_1_0/4_1_15_3/6_4_0_0	55/60/57/60	0.0666667	0.782609		Intergenic	14542999	Intergenic	-	-
Chr10	14543016	T	C/T/C/T	202/41/223/63	9/17/24/11	1/0/0.5/0	0_0_5_4/5_10_1_0/3_1_16_4/8_3_0_0	54/60/58/60	0.0625	0.833333		Intergenic	14543016	Intergenic	-	-
Chr10	14543137	T	C/T/C/T	211/66/225/57	10/13/29/9	1/0/0.5/0	0_0_7_3/9_3_0_0/1_3_14_9/5_4_0_0	60/60/60/60	0	0.851852		Intergenic	14543137	Intergenic	-	-
Chr10	14543167	T	C/T/C/T	219/35/225/54	11/14/29/9	1/0/0.5/0	0_0_8_3/10_3_0_1/1_3_10_14/2_6_0_0	60/60/60/60	0.0714286	0.857143		Intergenic	14543167	Intergenic	-	-
Chr10	14543227	T	C/T/C/T	222/59/225/63	14/22/33/11	1/0/0.5129/0	0_0_7_7/14_7_0_1/2_1_11_17/3_8_0_0	60/60/60/60	0.0454545	0.903226		Intergenic	14543227	Intergenic	-	-
Chr10	14543327	A	G/A/G/A	222/105/225/36	10/25/21/2	1/0/0.5336/0	0_0_6_4/13_12_0_0/2_0_8_10/0_2_0_0	59/60/60/60	0	0.9		Intergenic	14543327	Intergenic	-	-
Chr10	14543667	A	G/A/G/A	162/81/216/39	9/18/18/3	1/0/0.5/0	0_0_1_7/8_9_0_0/0_3_3_11/1_2_0_0	60/60/60/60	0	0.823529		Intergenic	14543667	Intergenic	-	-
Chr10	14543720	A	G/A/G/A	167/78/222/42	7/16/12/5	1/0/1/0	0_0_2_5/8_8_0_0/0_0_4_8/2_2_0_0	60/60/60/60	0	1		Intergenic	14543720	Intergenic	-	-
Chr10	14543891	A	G/A/G/A	170/120/222/57	8/31/20/10	1/0/1/0	0_0_6_2/17_13_0_0/0_0_13_7/7_2_0_0	60/60/59/60	0	1		Intergenic	14543891	Intergenic	-	-
Chr10	14543952	T	C/T/C/T	172/89/222/57	7/32/20/10	1/0/1/0	0_0_4_3/15_16_1_0/0_0_13_7/7_2_0_0	60/60/60/60	0.03125	1		Intergenic	14543952	Intergenic	-	-
Chr10	14543988	A	G/A/G/A	166/86/222/57	9/28/22/9	1/0/1/0	0_0_3_4/11_15_1_0/0_0_13_8/6_3_0_0	60/60/60/60	0.037037	1		Intergenic	14543988	Intergenic	-	-
Chr10	14544059	A	G/A/G/A	182/74/222/72	9/29/20/14	1/0/1/0	0_0_2_6/13_13_1_0/0_0_8_7/8_6_0_0	60/60/60/60	0.037037	1		Intergenic	14544059	Intergenic	-	-
Chr10	14544122	T	C/T/C/T	222/53/222/75	11/21/23/15	1/0/1/0	0_0_6_5/7_12_1_0/0_0_11_11/6_9_0_0	60/60/60/60	0.05	1		Intergenic	14544122	Intergenic	-	-
Chr10	14544135	A	G/A/G/A	220/53/222/38	12/20/21/15	1/0/1/0	0_0_5_5/7_12_1_0/0_0_10_10/5_9_1_0	60/60/60/60	0.05	1		Intergenic	14544135	Intergenic	-	-
Chr10	14544502	T	C/T/C/T	182/53/225/57	9/20/17/9	1/0/0.502/0	0_0_2_6/10_9_0_1/2_0_5_9/5_4_0_0	60/60/60/60	0.05	0.875		Intergenic	14544502	Intergenic	-	-
Chr10	14544604	A	G/A/G/A	192/87/225/51	9/19/17/7	1/0/0.5003/0	0_0_3_5/10_9_0_0/1_1_6_7/3_4_0_0	60/60/60/60	0	0.866667		Intergenic	14544604	Intergenic	-	-
Chr10	14544607	A	G/A/G/A	207/87/225/51	10/19/18/7	1/0/0.5/0	0_0_3_6/10_9_0_0/2_1_6_7/3_4_0_0	60/60/60/60	0	0.8125		Intergenic	14544607	Intergenic	-	-
Chr10	14544668	A	G/A/G/A	198/84/225/39	10/18/19/4	1/0/0.505/0	0_0_3_6/9_9_0_0/1_1_10_7/1_2_0_0	60/60/60/60	0	0.894737		Intergenic	14544668	Intergenic	-	-
Chr10	14544734	A	G/A/G/A	199/81/209/48	9/17/16/6	1/0/0.5/0	0_0_3_6/9_8_0_0/1_4_6_5/2_4_0_0	60/60/60/60	0	0.6875		Intergenic	14544734	Intergenic	-	-
Chr10	14544783	T	C/T/C/T	194/84/159/48	8/19/12/7	1/0/0.5/0	0_0_4_4/10_8_0_0/1_2_4_5/1_5_0_0	60/60/60/60	0	0.75		Intergenic	14544783	Intergenic	-	-
Chr10	14544840	T	C/T/C/T	193/96/158/51	11/23/11/7	1/0/0.5/0	0_0_6_3/14_8_0_0/1_2_2_6/4_3_0_0	60/60/59/60	0	0.727273		Intergenic	14544840	Intergenic	-	-
Chr10	14545113	A	G/A/G/A	62.5/99/86.1/54	4/23/7/8	1/0/0.5064/0	0_0_1_3/12_11_0_0/1_0_6_0/5_3_0_0	34/60/41/60	0	0.857143		Intergenic	14545113	Intergenic	-	-
Chr10	14545130	T	C/T/C/T	110/99/104/60	5/23/9/10	1/0/0.5263/0	0_0_1_4/11_12_0_0/1_0_8_0/5_5_0_0	39/60/42/60	0	0.888889		Intergenic	14545130	Intergenic	-	-
Chr10	14545158	A	G/A/G/A	147/105/103/57	6/25/10/9	1/0/0.5263/0	0_0_2_4/13_12_0_0/1_0_8_0/4_5_0_0	41/60/45/60	0	0.888889		Intergenic	14545158	Intergenic	-	-
Chr10	14545183	T	C/T/C/T	172/93/174/51	7/21/12/7	1/0/0.8294/0	0_0_3_4/12_9_0_0/1_0_9_2/3_4_0_0	44/60/46/60	0	0.916667		Intergenic	14545183	Intergenic	-	-
Chr10	14545222	T	C/T/C/T	174/93/222/60	7/21/12/10	1/0/1/0	0_0_3_4/12_9_0_0/0_0_7_4/3_7_0_0	50/60/51/60	0	1		Intergenic	14545222	Intergenic	-	-
Chr10	14545495	T	C/T/C/T	128/90/226/66	5/22/23/12	1/0/0.5718/0	0_0_2_3/9_11_0_0/2_0_11_8/8_4_0_0	57/60/58/60	0	0.904762		Intergenic	14545495	Intergenic	-	-
Chr10	14545562	A	G/A/G/A	88.5/93/225/63	4/22/17/12	1/0/0.5/0	0_0_1_3/10_11_0_0/3_0_8_6/8_3_0_0	49/60/56/60	0	0.823529		Intergenic	14545562	Intergenic	-	-
Chr10	14545607	A	G/A/G/A	149/96/225/63	6/22/19/11	1/0/0.5/0	0_0_2_4/12_10_0_0/3_1_7_8/8_3_0_0	47/60/53/60	0	0.789474		Intergenic	14545607	Intergenic	-	-
Chr10	14545612	A	G/A/G/A	149/99/225/60	6/23/20/10	1/0/0.5/0	0_0_2_4/12_11_0_0/4_1_7_8/8_2_0_0	47/60/53/60	0	0.75		Intergenic	14545612	Intergenic	-	-
Chr10	14545635	A	G/A/G/A	128/96/225/66	5/22/23/12	1/0/0.5/0	0_0_2_3/9_13_0_0/4_1_7_10/9_3_0_0	48/60/55/60	0	0.772727		Intergenic	14545635	Intergenic	-	-
Chr10	14545807	A	G/A/G/A	116/84/135/66	5/18/12/12	1/0/0.5/0	0_0_4_1/8_10_0_0/2_1_2_5/5_7_0_0	57/60/59/60	0	0.7		Intergenic	14545807	Intergenic	-	-
Chr10	14545868	A	G/A/G/A	90.3/81/225/60	5/17/16/11	1/0/0.505/0	0_0_5_0/7_10_0_0/1_1_6_7/1_9_0_0	60/60/59/57	0	0.866667		Intergenic	14545868	Intergenic	-	-
Chr10	14546054	A	G/A/G/A	222/114/225/45	11/28/16/5	1/0/0.5006/0	0_0_5_6/17_11_0_0/1_1_9_5/3_2_0_0	57/60/54/60	0	0.875		Intergenic	14546054	Intergenic	-	-
Chr10	14546058	T	C/T/C/T	222/111/225/42	11/27/16/4	1/0/0.5003/0	0_0_5_6/17_10_0_0/1_1_8_5/3_1_0_0	57/60/54/60	0	0.866667		Intergenic	14546058	Intergenic	-	-
Chr10	14547208	A	G/A/G/A	116/41/205/42	6/16/14/4	1/0/1/0	0_0_4_1/7_8_1_0/0_0_10_2/3_1_0_0	57/60/60/60	0.0625	1		Intergenic	14547208	Intergenic	-	-
Chr10	14547617	A	G/A/G/A	182/59/222/45	9/22/18/5	1/0/1/0	0_0_7_2/10_11_0_1/0_0_11_6/2_3_0_0	60/60/60/60	0.0454545	1		Intergenic	14547617	Intergenic	-	-
Chr10	14547693	T	C/T/C/T	222/65/222/42	11/24/13/4	1/0/1/0	0_0_5_6/12_11_1_0/0_0_6_7/2_2_0_0	60/60/60/60	0.0416667	1		Intergenic	14547693	Intergenic	-	-
Chr10	14547750	A	G/A/G/A	220/62/223/42	10/24/16/4	1/0/1/0	0_0_3_7/15_7_1_0/1_0_6_9/2_2_0_0	60/60/60/60	0.0434783	0.9375		Intergenic	14547750	Intergenic	-	-
Chr10	14547962	T	C/T/C/T	146/87/200/45	7/20/14/5	1/0/0.5005/0	0_0_4_2/10_9_0_0/0_2_5_7/2_3_0_0	60/60/58/60	0	0.857143		Intergenic	14547962	Intergenic	-	-
Chr10	14548022	T	C/T/C/T	149/96/121/54	6/24/10/9	1/0/0.5/0	0_0_2_4/10_12_0_0/1_2_2_5/5_3_0_0	60/60/57/60	0	0.7		Intergenic	14548022	Intergenic	-	-
Chr10	14548027	T	C/T/C/T	149/96/153/57	6/23/11/9	1/0/0.5002/0	0_0_2_4/10_12_0_0/1_1_3_5/5_4_0_0	60/60/57/60	0	0.8		Intergenic	14548027	Intergenic	-	-
Chr10	14548183	A	G/A/G/A	221/87/175/51	11/19/14/7	1/0/0.5/0	1_0_5_5/8_11_0_0/3_1_6_3/4_3_0_0	57/60/60/60	0	0.692308		Intergenic	14548183	Intergenic	-	-
Chr10	14548331	A	G/A/G/A	222/53/226/60	13/16/19/10	1/0/0.7304/0	0_0_8_5/8_7_1_0/0_2_10_7/5_5_0_0	53/59/56/60	0.0625	0.894737		Intergenic	14548331	Intergenic	-	-
Chr10	14548361	T	C/T/C/T	222/47/225/48	12/19/21/6	1/0/0.5/0	0_0_6_6/9_8_1_0/0_3_9_8/3_3_0_0	54/59/57/60	0.0555556	0.85		Intergenic	14548361	Intergenic	-	-
Chr10	14548362	A	G/A/G/A	222/50/225/48	12/19/20/6	1/0/0.5/0	0_0_6_6/9_9_1_0/0_3_8_8/3_3_0_0	54/59/56/60	0.0526316	0.842105		Intergenic	14548362	Intergenic	-	-
Chr10	14548396	T	C/T/C/T	222/59/225/48	13/23/18/6	1/0/0.543/0	0_0_7_6/9_12_1_0/0_2_9_6/3_3_0_0	55/60/56/60	0.0454545	0.882353		Intergenic	14548396	Intergenic	-	-
Chr10	14548425	A	G/A/G/A	222/102/226/45	13/24/21/5	1/0/0.5718/0	0_0_7_5/11_13_0_0/0_2_13_6/2_3_0_0	58/60/58/60	0	0.904762		Intergenic	14548425	Intergenic	-	-
Chr10	14548448	A	G/A/G/A	222/96/222/48	11/22/22/6	1/0/1/0	0_0_6_4/12_10_0_0/0_0_14_7/1_5_0_0	60/60/58/60	0	1		Intergenic	14548448	Intergenic	-	-
Chr10	14548768	A	G/A/G/A	222/96/222/48	11/22/24/6	1/0/1/0	0_0_4_7/11_11_0_0/1_0_5_14/4_2_0_0	59/60/56/60	0	0.95		Intergenic	14548768	Intergenic	-	-
Chr10	14548793	A	G/A/G/A	222/96/224/48	11/22/25/6	1/0/1/0	0_0_5_6/9_13_0_0/2_0_6_17/4_2_0_0	59/60/56/60	0	0.92		Intergenic	14548793	Intergenic	-	-
Chr10	14548857	T	C/T/C/T	222/50/225/48	14/19/24/6	1/0/0.5/0	0_0_5_8/8_10_1_0/2_1_9_9/4_2_0_0	58/60/56/60	0.0526316	0.857143		Intergenic	14548857	Intergenic	-	-
Chr10	14549162	A	G/A/G/A	222/111/225/51	12/27/24/7	1/0/0.5/0	0_0_4_8/14_13_0_0/1_2_5_13/4_3_0_0	58/60/60/60	0	0.857143		Intergenic	14549162	Intergenic	-	-
Chr10	14549186	A	G/A/G/A	194/105/225/48	10/25/23/6	1/0/0.5/0	0_0_3_7/12_13_0_0/1_3_7_12/3_3_0_0	58/60/60/60	0	0.826087		Intergenic	14549186	Intergenic	-	-
Chr10	14549261	A	G/A/G/A	73/37/225/45	4/28/23/5	1/0/1/0	0_0_1_2/13_12_1_1/1_1_10_10/1_4_0_0	60/60/58/60	0.0740741	0.909091		Intergenic	14549261	Intergenic	-	-
Chr10	14549350	T	C/T/C/T	146/65/217/45	7/24/16/5	1/0/0.5003/0	0_0_4_2/12_11_0_1/1_1_4_9/0_5_0_0	58/60/60/60	0.0416667	0.866667		Intergenic	14549350	Intergenic	-	-
Chr10	14549384	T	C/T/C/T	195/59/225/42	9/24/16/6	1/0/0.5/0	0_0_6_3/11_10_0_1/2_1_5_8/2_2_0_0	54/60/57/60	0.0454545	0.8125		Intergenic	14549384	Intergenic	-	-
Chr10	14549395	T	C/T/C/T	217/99/210/42	10/23/17/5	1/0/0.5/0	0_0_6_4/12_11_0_0/3_1_4_8/3_1_0_0	53/60/57/60	0	0.75		Intergenic	14549395	Intergenic	-	-
Chr10	14549449	T	C/T/C/T	205/78/225/48	10/16/20/8	1/0/0.5/0	0_0_7_3/7_9_0_0/3_2_7_7/4_2_0_0	47/60/50/60	0	0.736842		Intergenic	14549449	Intergenic	-	-
Chr10	14549455	A	G/A/G/A	179/78/211/51	10/16/20/8	1/0/0.5/0	0_0_7_2/8_8_0_0/4_2_7_6/5_2_0_0	45/60/50/60	0	0.684211		Intergenic	14549455	Intergenic	-	-
Chr10	14549521	A	G/A/G/A	159/50/206/48	10/19/18/6	1/0/0.5/0	0_1_6_3/8_10_1_0/3_1_5_7/4_2_0_0	36/59/44/60	0.0526316	0.75		Intergenic	14549521	Intergenic	-	-
Chr10	14549523	A	G/A/G/A	176/53/205/48	9/20/17/6	1/0/0.5/0	0_0_6_3/8_11_1_0/3_2_5_7/4_2_0_0	37/59/45/60	0.05	0.705882		Intergenic	14549523	Intergenic	-	-
Chr10	14549541	T	C/T/C/T	168/59/221/54	9/22/18/8	1/0/0.5/0	0_0_6_3/9_12_1_0/2_2_7_7/5_3_0_0	40/59/46/60	0.0454545	0.777778		Intergenic	14549541	Intergenic	-	-
Chr10	14549578	A	G/A/G/A	196/59/206/54	11/22/15/8	1/0/0.5/0	0_0_8_3/8_13_1_0/1_2_6_6/5_3_0_0	43/59/46/60	0.0454545	0.8		Intergenic	14549578	Intergenic	-	-
Chr10	14549609	A	G/A/G/A	222/65/196/57	12/24/12/9	1/0/0.5001/0	0_0_9_3/10_13_1_0/0_2_6_4/5_4_0_0	46/59/49/60	0.0416667	0.833333		Intergenic	14549609	Intergenic	-	-
Chr10	14549628	A	G/A/G/A	213/93/220/60	12/23/15/10	1/0/0.501/0	0_0_8_3/9_12_0_0/0_2_8_5/6_4_0_0	46/60/48/60	0	0.866667		Intergenic	14549628	Intergenic	-	-
Chr10	14549735	T	C/T/C/T	222/31/225/63	10/25/22/11	1/0/0.5/0	0_0_4_6/12_11_1_1/3_1_10_8/6_5_0_0	59/59/57/60	0.08	0.818182		Intergenic	14549735	Intergenic	-	-
Chr10	14549807	T	C/T/C/T	222/68/225/60	13/26/20/10	1/0/0.5/0	0_0_4_9/15_9_0_1/3_2_10_5/6_4_0_0	59/60/60/60	0.04	0.75		Intergenic	14549807	Intergenic	-	-
Chr10	14549859	A	G/A/G/A	222/68/225/60	14/25/23/11	1/0/0.5013/0	0_0_4_8/15_9_0_1/0_3_12_7/5_5_0_0	60/60/60/60	0.04	0.863636		Intergenic	14549859	Intergenic	-	-
Chr10	14550101	T	C/T/C/T	222/68/225/75	16/22/25/16	1/0/0.5001/0	0_0_10_6/9_11_1_0/2_1_13_8/9_6_0_0	57/60/59/60	0.047619	0.875		Intergenic	14550101	Intergenic	-	-
Chr10	14550145	T	C/T/C/T	222/47/225/63	12/18/21/11	1/0/0.5001/0	0_0_7_4/7_10_1_0/1_2_9_9/7_4_0_0	58/60/59/60	0.0555556	0.857143		Intergenic	14550145	Intergenic	-	-
Chr10	14550274	T	C/T/C/T	188/99/225/72	8/23/26/15	1/0/0.5004/0	0_0_5_3/12_11_0_0/1_2_11_12/5_9_0_0	60/60/60/60	0	0.884615		Intergenic	14550274	Intergenic	-	-
Chr10	14550456	A	G/A/G/A	175/81/225/66	10/17/20/12	1/0/0.5/0	0_0_3_5/9_8_0_0/1_2_7_6/6_6_0_0	38/60/44/60	0	0.8125		Intergenic	14550456	Intergenic	-	-
Chr10	14550520	T	C/T/C/T	184/84/191/57	10/18/18/9	1/0/0.5005/0	0_0_4_5/12_6_0_0/2_1_7_8/3_6_0_0	38/51/41/52	0	0.833333		Intergenic	14550520	Intergenic	-	-
Chr10	14550728	A	G/A/G/A	180/59/176/57	8/23/17/9	1/0/0.5/0	0_0_4_4/12_9_0_1/2_1_7_7/5_4_0_0	54/49/48/53	0.0454545	0.823529		Intergenic	14550728	Intergenic	-	-
Chr10	14550750	A	G/A/G/A	163/96/154/54	9/22/14/8	1/0/0.505/0	0_0_4_5/12_10_0_0/2_0_6_6/4_4_0_0	44/44/45/50	0	0.857143		Intergenic	14550750	Intergenic	-	-
Chr10	14554444	T	C/T/C/T	110/55/222/54	6/12/18/8	1/0/1/0	0_0_6_0/7_4_0_1/0_0_6_11/2_6_0_0	57/49/52/47	0.0833333	1		Intergenic	14554444	Intergenic	-	-
Chr10	14554506	T	C/T/C/T	164/75/222/51	9/16/17/7	1/0/1/0	0_0_8_1/8_7_0_0/0_0_6_11/1_6_0_0	57/54/55/48	0	1		Intergenic	14554506	Intergenic	-	-
Chr10	14554527	A	G/A/G/A	132/69/222/45	6/13/17/5	1/0/1/0	0_0_5_1/6_7_0_0/0_0_5_11/1_4_0_0	57/48/53/44	0	1		Intergenic	14554527	Intergenic	-	-
Chr10	14554568	T	C/T/C/T	171/75/222/39	8/15/14/3	1/0/1/0	0_0_5_3/7_8_0_0/0_0_5_9/1_2_0_0	49/41/42/33	0	1		Intergenic	14554568	Intergenic	-	-
Chr10	14557742	A	G/A/G/A	126/74/137/54	7/19/16/8	1/0/0.5003/0	0_0_1_6/11_7_0_1/1_1_4_9/4_4_0_0	46/41/44/53	0.0526316	0.866667		Intergenic	14557742	Intergenic	-	-
Chr10	14571446	A	G/A/G/A	35.8/87/98/54	2/19/9/9	1/0/0.5/0	0_0_2_0/11_8_0_0/1_1_7_0/5_3_0_0	59/60/52/60	0	0.777778		Intergenic	14571446	Intergenic	-	-
Chr10	14571502	T	C/T/C/T	60/96/138/51	3/22/12/7	1/0/0.5/0	0_0_3_0/14_8_0_0/1_1_9_1/5_2_0_0	60/60/52/60	0	0.833333		Intergenic	14571502	Intergenic	-	-
Chr10	14571534	T	C/T/C/T	60/68/128/51	4/25/10/8	1/0/0.5554/0	0_0_3_0/15_9_1_0/1_0_8_1/6_1_0_0	60/60/56/60	0.04	0.9		Intergenic	14571534	Intergenic	-	-
Chr10	14571620	A	G/A/G/A	146/40/222/57	6/28/15/9	1/0/1/0	0_0_4_2/15_11_1_1/1_0_8_6/5_4_0_0	56/60/50/60	0.0714286	0.933333		Intergenic	14571620	Intergenic	-	-
Chr10	14571624	A	G/A/G/A	139/37/222/54	6/28/15/8	1/0/1/0	0_0_4_2/14_11_1_1/0_0_8_6/4_4_0_0	56/60/49/60	0.0740741	1		Intergenic	14571624	Intergenic	-	-
Chr10	14571681	T	C/T/C/T	163/74/225/63	8/27/20/11	1/0/0.5/0	0_0_4_3/12_14_0_1/2_1_10_6/4_7_0_0	55/58/49/60	0.037037	0.842105		Intergenic	14571681	Intergenic	-	-
Chr10	14571878	T	C/T/C/T	203/114/225/51	12/28/24/7	1/0/0.5/0	0_0_10_2/13_15_0_0/2_2_13_5/4_3_0_0	60/60/59/60	0	0.818182		Intergenic	14571878	Intergenic	-	-
Chr10	14571924	T	C/T/C/T	160/111/225/51	10/27/22/8	1/0/0.5/0	0_0_8_1/10_17_0_0/2_4_9_6/4_3_0_0	56/60/57/60	0	0.714286		Intergenic	14571924	Intergenic	-	-
Chr10	14572152	G	G/A/A/A	60/226/32/139	10/25/25/6	0/1/0.5/1	2_8_0_0/1_1_9_14/8_12_3_1/0_0_2_4	60/60/60/60	0.92	0.166667		Intergenic	14572152	Intergenic	-	-
Chr10	14572179	T	C/T/C/T	191/31/225/42	10/25/24/4	1/0/0.5/0	0_0_2_8/9_14_1_1/4_1_8_10/1_3_0_0	60/60/60/60	0.08	0.782609		Intergenic	14572179	Intergenic	-	-
Chr10	14572266	T	C/T/C/T	60/123/225/42	5/31/28/5	1/0/0.5/0	0_0_0_3/15_16_0_0/2_2_7_16/1_3_0_0	60/60/60/60	0	0.851852		Intergenic	14572266	Intergenic	-	-
Chr10	14572508	A	G/A/G/A	175/105/225/51	8/28/21/7	1/0/0.5/0	0_0_6_2/13_12_0_0/3_1_6_7/5_2_0_0	60/60/60/60	0	0.764706		Intergenic	14572508	Intergenic	-	-
Chr10	14572674	T	C/T/C/T	222/81/225/60	13/17/19/10	1/0/0.505/0	0_0_6_7/11_6_0_0/1_1_9_8/3_7_0_0	60/60/60/60	0	0.894737		Intergenic	14572674	Intergenic	-	-
Chr10	14572703	T	C/T/C/T	222/78/225/57	13/17/23/11	1/0/0.5/0	0_0_6_6/9_7_0_0/2_2_9_9/2_7_0_0	60/60/60/60	0	0.818182		Intergenic	14572703	Intergenic	-	-
Chr10	14573026	T	C/T/C/T	73.5/87/177/48	4/19/14/6	1/0/0.5/0	0_0_1_3/12_7_0_0/2_1_4_6/4_2_0_0	45/60/52/60	0	0.769231		Intergenic	14573026	Intergenic	-	-
Chr10	14573063	A	G/A/G/A	111/75/225/48	5/15/16/6	1/0/0.5/0	0_0_2_3/7_8_0_0/2_1_6_6/4_2_0_0	42/59/46/60	0	0.8		Intergenic	14573063	Intergenic	-	-
Chr10	14573146	A	G/A/G/A	140/78/225/45	6/16/21/7	1/0/0.5/0	0_0_3_3/6_10_0_0/1_2_8_8/3_2_0_0	41/59/45/60	0	0.842105		Intergenic	14573146	Intergenic	-	-
Chr10	14573571	T	C/T/C/T	204/56/227/54	16/21/24/8	1/0/1/0	0_1_11_3/12_8_0_1/2_0_7_14/1_7_0_0	55/59/57/60	0.047619	0.913043		Intergenic	14573571	Intergenic	-	-
Chr10	14573768	T	C/T/C/T	222/87/225/54	14/19/22/8	1/0/0.5207/0	0_0_5_8/11_8_0_0/1_1_9_10/6_2_0_0	56/60/52/60	0	0.904762		Intergenic	14573768	Intergenic	-	-
Chr10	14573881	T	C/T/C/T	222/93/226/54	13/22/24/9	1/0/0.5939/0	0_0_5_8/12_9_0_0/1_1_8_13/6_2_0_0	52/60/56/60	0	0.913043		Intergenic	14573881	Intergenic	-	-
Chr10	14574018	A	G/A/G/A	222/30/225/69	13/23/21/13	1/0/0.5/0	0_0_5_8/10_11_2_0/2_3_7_9/5_8_0_0	60/60/60/60	0.0869565	0.761905		Intergenic	14574018	Intergenic	-	-
Chr10	14574241	A	G/A/G/A	127/105/225/54	7/25/25/8	1/0/0.5001/0	0_0_3_2/10_15_0_0/2_1_11_10/4_4_0_0	55/60/56/60	0	0.875		Intergenic	14574241	Intergenic	-	-
Chr10	14574624	T	C/T/C/T	201/72/224/48	9/14/25/6	1/0/1/0	0_0_6_3/10_4_0_0/0_2_10_13/2_4_0_0	52/60/57/60	0	0.92		Intergenic	14574624	Intergenic	-	-
Chr10	14574688	T	C/T/C/T	175/81/223/51	8/17/17/7	1/0/1/0	0_0_6_2/8_9_0_0/0_1_5_9/5_2_0_0	51/60/56/60	0	0.933333		Intergenic	14574688	Intergenic	-	-
Chr10	14574714	A	G/A/G/A	113/84/225/57	5/18/19/9	1/0/0.505/0	0_0_4_1/9_9_0_0/1_1_6_11/6_3_0_0	55/60/57/60	0	0.894737		Intergenic	14574714	Intergenic	-	-
Chr10	14574747	T	C/T/C/T	127/69/222/63	6/14/19/11	1/0/1/0	0_0_3_2/6_7_0_0/0_0_7_11/8_3_0_0	59/60/60/60	0	1		Intergenic	14574747	Intergenic	-	-
Chr10	14574766	A	G/A/G/A	128/87/222/60	5/20/18/12	1/0/1/0	0_0_2_3/8_11_0_0/1_0_7_10/7_3_0_0	60/60/60/60	0	0.944444		Intergenic	14574766	Intergenic	-	-
Chr10	14575120	A	G/A/G/A	128/69/225/57	5/13/18/10	1/0/0.5/0	0_0_2_3/5_8_0_0/2_2_6_8/3_6_0_0	60/60/60/60	0	0.777778		Intergenic	14575120	Intergenic	-	-
Chr10	14575271	T	C/T/C/T	206/81/225/57	11/17/16/9	1/0/0.5102/0	0_0_6_4/9_8_0_0/1_1_8_6/6_3_0_0	60/60/60/60	0	0.875		Intergenic	14575271	Intergenic	-	-
Chr10	14575363	A	G/A/G/A	211/81/222/78	10/17/21/16	1/0/1/0	0_0_7_3/10_7_0_0/0_1_12_8/8_8_0_0	60/60/60/60	0	0.952381		Intergenic	14575363	Intergenic	-	-
Chr10	14575618	T	C/T/C/T	222/78/225/66	17/17/25/13	1/0/0.5006/0	0_0_10_6/7_9_0_0/3_0_11_10/7_5_0_0	58/60/56/60	0	0.875		Intergenic	14575618	Intergenic	-	-
Chr10	14575686	T	C/T/C/T	222/81/225/63	22/17/20/11	1/0/0.5/0	0_0_13_8/10_7_0_0/2_1_11_6/6_5_0_0	60/60/59/60	0	0.85		Intergenic	14575686	Intergenic	-	-
Chr10	14575834	A	G/A/G/A	222/72/225/42	12/14/22/6	1/0/0.5/0	0_0_3_8/5_9_0_0/1_2_9_10/3_1_0_0	58/60/55/60	0	0.863636		Intergenic	14575834	Intergenic	-	-
Chr10	14576059	T	C/T/C/T	222/66/222/51	11/12/22/7	1/0/1/0	0_0_7_4/3_9_0_0/0_1_9_10/2_5_0_0	59/60/59/60	0	0.95		Intergenic	14576059	Intergenic	-	-
Chr10	14576086	A	G/A/G/A	219/63/222/54	10/11/17/8	1/0/1/0	0_0_6_4/3_8_0_0/0_1_8_8/2_6_0_0	56/60/58/60	0	0.941176		Intergenic	14576086	Intergenic	-	-
Chr10	14576136	A	G/A/G/A	192/66/189/63	10/14/13/11	1/0/0.5/0	0_0_3_6/8_4_0_0/1_1_5_5/5_6_0_0	55/60/58/60	0	0.833333		Intergenic	14576136	Intergenic	-	-
Chr10	14576167	A	G/A/G/A	184/81/161/72	8/17/13/14	1/0/0.5/0	0_0_3_5/10_7_0_0/2_3_5_3/7_7_0_0	55/60/59/60	0	0.615385		Intergenic	14576167	Intergenic	-	-
Chr10	14576188	T	C/T/C/T	192/78/146/72	9/16/13/14	1/0/0.5/0	0_0_3_5/10_6_0_0/3_2_4_3/7_7_0_0	55/60/59/60	0	0.583333		Intergenic	14576188	Intergenic	-	-
Chr10	14576352	T	C/T/C/T	150/72/225/48	7/15/24/6	1/0/0.5/0	0_0_1_6/7_7_0_0/1_3_7_12/4_2_0_0	57/60/59/60	0	0.826087		Intergenic	14576352	Intergenic	-	-
Chr10	14576372	T	C/T/C/T	167/81/225/48	7/17/19/6	1/0/0.5/0	0_0_2_5/8_9_0_0/1_3_6_9/4_2_0_0	57/60/59/60	0	0.789474		Intergenic	14576372	Intergenic	-	-
Chr10	14576385	T	C/T/C/T	154/78/225/54	7/16/18/8	1/0/0.5/0	0_0_2_5/7_9_0_0/1_2_6_7/5_3_0_0	57/60/57/60	0	0.8125		Intergenic	14576385	Intergenic	-	-
Chr10	14576491	A	G/A/G/A	116/87/199/78	7/19/16/16	1/0/0.5003/0	0_0_4_1/10_9_0_0/0_2_7_4/7_9_0_0	55/60/53/60	0	0.846154		Intergenic	14576491	Intergenic	-	-
Chr10	14576544	T	C/T/C/T	201/78/225/75	9/16/19/15	1/0/0.5163/0	0_0_6_3/9_7_0_0/0_2_11_6/6_9_0_0	53/60/53/60	0	0.894737		Intergenic	14576544	Intergenic	-	-
Chr10	14576626	T	C/T/C/T	185/75/225/63	8/15/17/12	1/0/0.5/0	0_0_4_4/7_8_0_0/2_1_8_6/3_8_0_0	45/60/49/60	0	0.823529		Intergenic	14576626	Intergenic	-	-
Chr10	14576677	A	G/A/G/A	147/87/225/51	6/19/19/7	1/0/0.504/0	0_0_3_3/11_8_0_0/2_0_7_8/1_6_0_0	41/60/47/60	0	0.882353		Intergenic	14576677	Intergenic	-	-
Chr10	14577288	T	C/T/C/T	184/41/222/39	9/17/18/3	1/0/1/0	0_0_3_5/8_7_0_1/0_1_9_7/1_2_0_0	57/59/55/60	0.0625	0.941176		Intergenic	14577288	Intergenic	-	-
Chr10	14577479	T	C/T/C/T	175/102/225/42	8/25/20/5	1/0/0.5/0	0_0_6_2/10_14_0_0/1_2_9_7/3_1_0_0	60/60/60/60	0	0.842105		Intergenic	14577479	Intergenic	-	-
Chr10	14577723	T	C/T/C/T	192/52/222/60	10/32/26/10	1/0/1/0	0_0_2_7/17_13_1_1/0_0_9_12/7_3_0_0	45/59/41/60	0.0625	1		Intergenic	14577723	Intergenic	-	-
Chr10	14577825	A	G/A/G/A	184/80/222/54	8/29/29/8	1/0/1/0	0_0_4_4/10_18_0_1/2_0_13_14/2_6_0_0	47/59/47/60	0.0344828	0.931034		Intergenic	14577825	Intergenic	-	-
Chr10	14577887	T	C/T/C/T	222/89/225/51	11/32/30/7	1/0/0.5001/0	0_0_7_4/13_18_0_1/4_0_13_13/2_5_0_0	53/59/53/60	0.03125	0.866667		Intergenic	14577887	Intergenic	-	-
Chr10	14577918	A	G/A/G/A	203/111/225/48	10/28/30/6	1/0/0.5/0	0_0_6_4/13_14_0_0/4_0_11_12/2_4_0_0	55/60/56/60	0	0.851852		Intergenic	14577918	Intergenic	-	-
Chr10	14578246	T	C/T/C/T	73/78/207/45	5/16/17/5	1/0/1/0	0_0_1_2/8_8_0_0/0_1_8_4/2_3_0_0	49/60/53/60	0	0.923077		Intergenic	14578246	Intergenic	-	-
Chr10	14578254	T	C/T/C/T	122/75/223/45	5/15/18/5	1/0/1/0	0_0_3_2/8_7_0_0/0_1_8_6/2_3_0_0	53/60/54/60	0	0.933333		Intergenic	14578254	Intergenic	-	-
Chr10	14578306	T	C/T/C/T	116/81/222/42	5/18/23/4	1/0/1/0	0_0_4_1/8_9_0_0/0_1_11_10/1_3_0_0	59/60/58/60	0	0.954545		Intergenic	14578306	Intergenic	-	-
Chr10	14578499	T	C/T/C/T	128/59/222/42	5/22/16/4	1/0/1/0	0_0_2_3/11_10_1_0/0_0_8_8/2_2_0_0	52/59/52/60	0.0454545	1		Intergenic	14578499	Intergenic	-	-
Chr10	14578515	A	G/A/G/A	128/62/222/36	5/23/21/4	1/0/1/0	0_0_2_3/12_10_1_0/0_0_10_11/1_1_0_0	52/59/49/60	0.0434783	1		Intergenic	14578515	Intergenic	-	-
Chr10	14578747	A	G/A/G/A	174/53/200/45	8/20/14/5	1/0/0.5003/0	0_0_3_4/11_8_0_1/2_0_4_7/5_0_0_0	60/60/58/60	0.05	0.846154		Intergenic	14578747	Intergenic	-	-
Chr10	14578751	T	C/T/C/T	166/50/209/45	7/19/15/5	1/0/0.5005/0	0_0_3_4/11_7_0_1/2_0_5_7/5_0_0_0	60/60/58/60	0.0526316	0.857143		Intergenic	14578751	Intergenic	-	-
Chr10	14578842	T	C/T/C/T	76.5/40/133/51	5/23/12/8	1/0/0.5/0	0_0_1_3/12_9_0_2/1_2_3_4/5_2_0_0	52/60/53/60	0.0869565	0.7		Intergenic	14578842	Intergenic	-	-
Chr10	14578938	A	G/A/G/A	45/87/136/42	3/19/9/4	1/0/0.5129/0	0_0_2_1/9_10_0_0/1_0_3_4/2_2_0_0	37/60/44/60	0	0.875		Intergenic	14578938	Intergenic	-	-
Chr10	14578995	T	C/T/C/T	80.5/84/177/42	4/18/12/4	1/0/0.5006/0	0_0_4_0/10_8_0_0/1_1_5_5/1_3_0_0	47/60/50/60	0	0.833333		Intergenic	14578995	Intergenic	-	-
Chr10	14579000	T	C/T/C/T	80.5/84/200/42	4/18/14/4	1/0/0.5002/0	0_0_4_0/10_8_0_0/1_1_6_6/1_3_0_0	47/60/48/60	0	0.857143		Intergenic	14579000	Intergenic	-	-
Chr10	14579110	T	C/T/C/T	161/93/178/48	7/21/15/6	1/0/0.5/0	0_0_3_4/11_10_0_0/2_1_9_3/3_3_0_0	41/60/43/60	0	0.8		Intergenic	14579110	Intergenic	-	-
Chr10	14579135	A	G/A/G/A	149/81/190/48	6/17/17/7	1/0/0.5207/0	0_0_2_4/8_9_0_0/2_0_10_4/3_3_0_0	40/60/40/60	0	0.875		Intergenic	14579135	Intergenic	-	-
Chr10	14579175	A	G/A/G/A	118/74/133/48	6/19/14/6	1/0/0.5003/0	0_0_1_5/9_9_1_0/2_0_7_4/3_3_0_0	40/58/37/60	0.0526316	0.846154		Intergenic	14579175	Intergenic	-	-
Chr10	14579481	A	G/A/G/A	184/59/224/60	8/22/15/11	1/0/1/0	0_0_5_3/13_8_0_1/1_0_6_7/4_6_0_0	55/59/53/60	0.0454545	0.928571		Intergenic	14579481	Intergenic	-	-
Chr10	14579492	A	G/A/G/A	165/59/222/60	7/23/15/10	1/0/1/0	0_0_4_3/12_9_0_1/0_0_7_7/4_6_0_0	53/59/52/60	0.0454545	1		Intergenic	14579492	Intergenic	-	-
Chr10	14579680	A	G/A/G/A	166/87/206/45	8/19/15/5	1/0/0.5/0	0_0_2_6/9_10_0_0/2_1_5_6/3_2_0_0	59/60/59/60	0	0.785714		Intergenic	14579680	Intergenic	-	-
Chr10	14580174	A	G/A/G/A	96.5/66/195/39	4/12/16/3	1/0/1/0	0_0_3_1/4_8_0_0/0_1_10_3/2_1_0_0	60/60/60/60	0	0.928571		Intergenic	14580174	Intergenic	-	-
Chr10	14580512	A	G/A/G/A	199/53/180/36	13/22/12/2	1/0/0.5554/0	0_0_6_4/13_6_0_1/0_1_5_4/0_2_0_0	60/60/60/60	0.05	0.9		Intergenic	14580512	Intergenic	-	-
Chr10	14580807	A	G/A/G/A	191/90/200/42	8/20/13/5	1/0/0.5/0	0_0_4_4/12_8_0_0/1_1_4_6/3_1_0_0	60/60/60/60	0	0.833333		Intergenic	14580807	Intergenic	-	-
Chr10	14580883	A	G/A/G/A	129/39/222/36	8/27/16/2	1/0/1/0	0_0_4_2/13_11_2_0/0_0_7_9/2_0_0_0	60/60/60/60	0.0769231	1		Intergenic	14580883	Intergenic	-	-
Chr10	14581017	A	G/A/G/A	220/90/160/42	10/20/9/4	1/0/0.5263/0	0_0_5_5/10_10_0_0/1_0_2_6/2_2_0_0	60/60/60/60	0	0.888889		Intergenic	14581017	Intergenic	-	-
Chr10	14581687	T	C/T/C/T	174/83/225/51	8/27/21/7	1/0/0.5102/0	0_0_3_4/12_13_1_0/1_1_9_9/4_3_0_0	59/60/58/60	0.0384615	0.9		Intergenic	14581687	Intergenic	-	-
Chr10	14581721	T	C/T/C/T	140/57/225/48	8/26/20/6	1/0/0.5/0	0_0_2_4/13_10_2_0/1_3_8_6/4_2_0_0	59/59/58/60	0.08	0.777778		Intergenic	14581721	Intergenic	-	-
Chr10	14582028	A	G/A/G/A	129/56/188/51	10/21/14/7	1/0/0.8294/0	0_0_5_2/9_11_0_1/0_1_4_7/2_5_0_0	45/57/52/60	0.047619	0.916667		Intergenic	14582028	Intergenic	-	-
Chr10	14582189	T	C/T/C/T	147/87/225/54	9/19/20/8	1/0/0.5/0	0_0_2_6/11_8_0_0/1_2_8_8/4_4_0_0	45/60/54/60	0	0.842105		Intergenic	14582189	Intergenic	-	-
Chr10	14582485	T	C/T/C/T	72/105/222/45	3/26/12/5	1/0/1/0	0_0_2_1/13_12_0_0/0_0_5_6/2_3_0_0	48/59/46/60	0	1		Intergenic	14582485	Intergenic	-	-
Chr10	14582739	T	C/T/C/T	172/53/223/48	8/20/17/6	1/0/0.5/0	0_0_4_3/9_10_0_1/1_2_7_6/3_3_0_0	55/60/56/60	0.05	0.8125		Intergenic	14582739	Intergenic	-	-
Chr10	14583154	A	G/A/G/A	222/105/225/60	15/25/21/10	1/0/0.5/0	0_0_8_6/16_9_0_0/2_2_7_9/3_7_0_0	51/53/51/52	0	0.8		Intergenic	14583154	Intergenic	-	-
Chr10	14583585	T	C/T/C/T	182/78/223/57	8/16/19/9	1/0/0.504/0	0_0_2_6/9_7_0_0/2_0_6_9/4_5_0_0	56/60/53/60	0	0.882353		Intergenic	14583585	Intergenic	-	-
Chr10	14583629	T	C/T/C/T	88.5/35/114/48	4/14/14/6	1/0/0.5/0	0_0_1_3/6_7_0_1/4_0_2_7/2_4_0_0	40/59/44/60	0.0714286	0.692308		Intergenic	14583629	Intergenic	-	-
Chr10	14583661	A	G/A/G/A	73/32/134/51	4/14/12/7	1/0/0.5/0	0_0_1_2/8_4_0_1/2_1_2_7/1_6_0_0	40/59/44/60	0.0769231	0.75		Intergenic	14583661	Intergenic	-	-
Chr10	14584145	C	C/T/C/T	48/222/59/42.8	6/15/23/2	0/1/0/1	4_2_0_0/0_0_7_8/11_10_0_1/0_0_1_1	58/60/58/60	1	0.0454545		Intergenic	14584145	Intergenic	-	-
Chr10	14584279	A	G/A/G/A	97.5/66/225/36	4/12/24/2	1/0/0.543/0	0_0_1_3/6_6_0_0/1_1_9_11/1_1_0_0	48/60/46/60	0	0.909091		Intergenic	14584279	Intergenic	-	-
Chr10	14584354	T	C/T/C/T	125/72/222/42	5/18/22/5	1/0/1/0	0_0_2_3/8_9_1_0/0_0_5_17/3_1_0_0	44/58/40/60	0.0555556	1		Intergenic	14584354	Intergenic	-	-
Chr10	14584481	A	G/A/G/A	78.5/74/226/45	5/19/18/5	1/0/0.5939/0	0_0_2_2/12_6_0_1/0_2_11_5/5_0_0_0	35/58/47/60	0.0526316	0.888889		Intergenic	14584481	Intergenic	-	-
Chr10	14584489	T	C/T/C/T	78.5/66/210/42	4/16/18/4	1/0/0.502/0	0_0_2_2/10_5_0_1/0_2_10_4/4_0_0_0	35/58/47/60	0.0625	0.875		Intergenic	14584489	Intergenic	-	-
Chr10	14584594	A	G/A/G/A	76.5/66/148/60	4/16/9/10	1/0/0.5263/0	0_0_2_2/7_8_0_1/1_0_5_3/5_5_0_0	34/58/40/60	0.0625	0.888889		Intergenic	14584594	Intergenic	-	-
Chr10	14584697	T	C/T/C/T	104/53/222/51	5/20/22/7	1/0/1/0	0_0_2_3/9_10_1_0/0_0_7_12/4_3_0_0	42/59/54/60	0.05	1		Intergenic	14584697	Intergenic	-	-
Chr10	14584729	T	C/T/C/T	97.5/59/222/54	4/23/23/8	1/0/1/0	0_0_2_2/12_9_1_0/0_0_8_15/5_3_0_0	47/59/56/60	0.0454545	1		Intergenic	14584729	Intergenic	-	-
Chr10	14584962	T	C/T/C/T	72/68/225/45	4/25/18/5	1/0/0.508/0	0_0_2_1/7_17_0_1/0_2_8_8/3_2_0_0	60/60/54/60	0.04	0.888889		Intergenic	14584962	Intergenic	-	-
Chr10	14585061	A	G/A/G/A	80.5/50/217/42	4/19/18/4	1/0/0.501/0	0_0_0_4/7_11_0_1/0_2_8_5/2_2_0_0	47/60/46/60	0.0526316	0.866667		Intergenic	14585061	Intergenic	-	-
Chr10	14585106	T	C/T/C/T	140/81/223/39	6/18/19/3	1/0/1/0	0_0_2_4/7_10_0_0/0_1_8_7/1_2_0_0	42/60/40/60	0	0.9375		Intergenic	14585106	Intergenic	-	-
Chr10	14585333	T	C/T/C/T	124/66/222/45	6/12/19/5	1/0/1/0	0_0_3_3/4_8_0_0/0_1_7_10/5_0_0_0	34/60/40/60	0	0.944444		Intergenic	14585333	Intergenic	-	-
Chr10	14585360	T	C/T/C/T	103/66/222/54	6/12/21/8	1/0/1/0	0_0_3_2/5_7_0_0/0_1_10_9/7_1_0_0	34/60/37/60	0	0.95		Intergenic	14585360	Intergenic	-	-
Chr10	14585364	A	G/A/G/A	103/66/222/54	5/12/21/8	1/0/1/0	0_0_3_2/5_7_0_0/0_1_10_9/7_1_0_0	34/60/37/60	0	0.95		Intergenic	14585364	Intergenic	-	-
Chr10	14585381	T	C/T/C/T	103/69/222/60	5/13/21/10	1/0/1/0	0_0_3_2/6_7_0_0/0_1_11_9/8_2_0_0	34/60/35/60	0	0.952381		Intergenic	14585381	Intergenic	-	-
Chr10	14585386	A	G/A/G/A	103/63/222/60	5/12/20/10	1/0/1/0	0_0_3_2/5_6_0_0/0_1_10_8/8_2_0_0	34/60/35/60	0	0.947368		Intergenic	14585386	Intergenic	-	-
Chr10	14585403	T	C/T/C/T	63.5/66/213/57	5/12/20/9	1/0/0.5102/0	0_0_3_1/4_8_0_0/1_1_10_8/7_2_0_0	39/60/36/60	0	0.9		Intergenic	14585403	Intergenic	-	-
Chr10	14585435	A	G/A/G/A	45/34/214/54	3/13/20/8	1/0/0.5/0	0_0_2_1/5_7_1_0/1_2_9_8/6_2_0_0	40/58/41/60	0.0769231	0.85		Intergenic	14585435	Intergenic	-	-
Chr10	14585932	A	G/A/G/A	96.3/90/70/48	5/20/7/6	1/0/0.5032/0	0_0_5_0/10_10_0_0/1_0_4_1/4_2_0_0	57/60/52/60	0	0.833333		Intergenic	14585932	Intergenic	-	-
Chr10	14585933	A	G/A/G/A	96.3/87/93/48	5/20/7/6	1/0/0.5032/0	0_0_5_0/9_10_0_0/1_0_4_1/4_2_0_0	57/60/54/60	0	0.833333		Intergenic	14585933	Intergenic	-	-
Chr10	14585980	A	G/A/G/A	121/90/139/45	7/21/13/5	1/0/0.6243/0	0_0_7_0/8_12_0_0/1_0_8_2/4_1_0_0	58/60/56/60	0	0.909091		Intergenic	14585980	Intergenic	-	-
Chr10	14586250	A	G/A/G/A	194/102/222/51	8/24/18/7	1/0/1/0	0_0_4_4/11_13_0_0/1_0_7_9/3_4_0_0	60/60/60/60	0	0.941176	Capana10g000451	CDS	ATC:I	CDS_nonsyn	GO:0005515 protein binding;	IPR001810 F-box domain
Chr10	14587665	A	G/A/G/A	103/90/212/54	4/21/15/8	1/0/0.5003/0	0_0_2_2/11_9_0_0/0_2_6_5/4_4_0_0	60/60/60/60	0	0.846154		Intergenic	14587665	Intergenic	-	-
Chr10	14587715	A	G/A/G/A	62/105/134/54	3/25/8/9	1/0/0.5/0	0_0_2_1/15_10_0_0/0_2_3_3/5_3_0_0	60/60/60/60	0	0.75		Intergenic	14587715	Intergenic	-	-
Chr10	14589046	A	G/A/G/A	80.5/47/225/39	5/27/17/4	1/0/0.5013/0	0_0_0_4/13_12_1_1/1_1_5_10/1_2_0_0	54/59/54/60	0.0740741	0.882353		Intergenic	14589046	Intergenic	-	-
Chr10	14589083	A	G/A/G/A	110/71/212/42	7/26/15/4	1/0/0.5003/0	0_0_0_6/15_10_0_1/1_1_3_10/1_3_0_0	56/59/53/60	0.0384615	0.866667		Intergenic	14589083	Intergenic	-	-
Chr10	14589391	A	G/A/G/A	80.5/111/195/42	4/27/14/4	1/0/1/0	0_0_4_0/13_14_0_0/0_1_7_5/3_1_0_0	58/60/53/60	0	0.923077		Intergenic	14589391	Intergenic	-	-
Chr10	14589621	A	G/A/G/A	139/50/201/57	6/19/10/9	1/0/1/0	0_0_4_2/10_8_1_0/0_0_6_3/5_4_0_0	56/60/57/60	0.0526316	1		Intergenic	14589621	Intergenic	-	-
Chr10	14589727	T	C/T/C/T	35.8/81/225/48	2/17/19/6	1/0/0.5/0	0_0_0_2/11_6_0_0/1_3_5_10/4_2_0_0	54/60/59/60	0	0.789474		Intergenic	14589727	Intergenic	-	-
Chr10	14589954	T	C/T/C/T	222/77/222/48	11/28/14/6	1/0/1/0	0_0_7_4/13_14_0_1/0_0_8_5/3_3_0_0	60/60/60/60	0.0357143	1		Intergenic	14589954	Intergenic	-	-
Chr10	14590604	A	G/A/G/A	175/90/222/51	8/20/13/7	1/0/1/0	0_0_6_2/11_9_0_0/0_0_8_5/4_3_0_0	60/60/60/60	0	1		Intergenic	14590604	Intergenic	-	-
Chr10	14591170	A	G/A/G/A	190/40/225/45	9/28/17/5	1/0/0.5003/0	0_0_6_3/15_11_1_1/1_1_7_6/2_3_0_0	60/60/60/60	0.0714286	0.866667		Intergenic	14591170	Intergenic	-	-
Chr10	14591940	T	C/T/C/T	139/63/181/51	6/12/11/7	1/0/0.6243/0	0_0_2_4/7_4_0_0/0_1_4_6/5_2_0_0	42/60/42/60	0	0.909091		Intergenic	14591940	Intergenic	-	-
Chr10	14591962	A	G/A/G/A	179/72/191/54	8/14/14/8	1/0/1/0	0_0_3_5/8_6_0_0/0_1_4_8/4_4_0_0	40/60/41/60	0	0.923077		Intergenic	14591962	Intergenic	-	-
Chr10	14592178	T	C/T/C/T	93/61/116/57	9/18/20/9	1/0/0.5025/0	0_0_5_4/6_10_1_0/1_1_7_9/5_4_0_0	54/60/51/60	0.0588235	0.888889		Intergenic	14592178	Intergenic	-	-
Chr10	14592699	T	C/T/C/T	130/48/226/36	6/18/20/2	1/0/1/0	0_0_4_2/7_9_1_0/0_2_7_11/2_0_0_0	45/59/51/60	0.0588235	0.9		Intergenic	14592699	Intergenic	-	-
Chr10	14592704	A	G/A/G/A	130/51/225/36	6/18/20/2	1/0/0.5336/0	0_0_4_2/8_9_1_0/0_2_7_11/2_0_0_0	45/59/51/60	0.0555556	0.9		Intergenic	14592704	Intergenic	-	-
Chr10	14592764	A	G/A/G/A	148/36/221/48	8/15/17/6	1/0/0.5/0	0_0_5_2/7_5_1_0/1_2_8_6/5_1_0_0	48/58/51/60	0.0769231	0.823529		Intergenic	14592764	Intergenic	-	-
Chr10	14592992	A	G/A/G/A	80.3/69/208/66	7/14/17/12	1/0/1/0	0_0_1_4/7_6_0_0/1_0_5_11/7_5_0_0	47/60/48/60	0	0.941176		Intergenic	14592992	Intergenic	-	-
Chr10	14593164	A	G/A/G/A	175/53/182/60	9/20/17/11	1/0/0.5/0	0_0_6_2/11_8_1_0/2_3_5_5/5_5_0_0	60/60/60/60	0.05	0.666667		Intergenic	14593164	Intergenic	-	-
Chr10	14593212	A	G/A/G/A	188/33/226/66	8/24/14/13	1/0/1/0	0_0_5_3/12_9_2_0/0_1_6_6/7_5_0_0	60/60/60/60	0.0869565	0.923077		Intergenic	14593212	Intergenic	-	-
Chr10	14594331	A	G/A/G/A	109/36/222/54	7/26/21/8	1/0/1/0	0_0_4_1/13_10_2_0/0_0_7_7/6_2_0_0	60/60/60/60	0.08	1		Intergenic	14594331	Intergenic	-	-
Chr10	14594390	T	C/T/C/T	109/31/209/48	5/28/19/6	1/0/0.5002/0	0_0_2_3/7_16_1_1/1_1_7_6/5_1_0_0	60/60/60/60	0.08	0.866667		Intergenic	14594390	Intergenic	-	-
Chr10	14595270	T	C/T/C/T	179/47/222/57	8/19/20/9	1/0/1/0	0_0_3_5/13_4_1_0/0_1_14_5/6_3_0_0	60/60/59/60	0.0555556	0.95		Intergenic	14595270	Intergenic	-	-
Chr10	14595452	T	C/T/C/T	212/69/226/57	9/13/25/9	1/0/0.7304/0	0_0_4_5/7_6_0_0/1_1_7_15/3_6_0_0	60/60/60/60	0	0.916667		Intergenic	14595452	Intergenic	-	-
Chr10	14595633	T	C/T/C/T	201/38/222/42	9/15/19/4	1/0/1/0	0_0_6_3/8_6_1_0/0_1_6_12/2_2_0_0	60/60/60/60	0.0666667	0.947368		Intergenic	14595633	Intergenic	-	-
Chr10	14595639	T	C/T/C/T	196/53/222/42	9/16/19/4	1/0/1/0	0_0_6_3/8_7_1_0/0_1_6_11/2_2_0_0	60/60/60/60	0.0625	0.944444		Intergenic	14595639	Intergenic	-	-
Chr10	14595705	A	G/A/G/A	222/56/226/45	11/21/21/5	1/0/0.5939/0	0_0_6_4/11_9_1_0/1_1_6_11/4_1_0_0	60/60/60/60	0.047619	0.894737		Intergenic	14595705	Intergenic	-	-
Chr10	14595997	A	G/A/G/A	167/99/222/72	7/23/20/14	1/0/1/0	0_0_2_5/10_13_0_0/0_0_11_7/8_6_0_0	60/60/60/60	0	1		Intergenic	14595997	Intergenic	-	-
Chr10	14596027	T	C/T/C/T	167/93/222/69	7/22/18/13	1/0/1/0	0_0_2_5/10_11_0_0/0_0_6_10/7_6_0_0	60/60/60/60	0	1		Intergenic	14596027	Intergenic	-	-
Chr10	14596298	A	G/A/G/A	222/33/224/54	12/24/26/8	1/0/1/0	0_0_6_5/11_11_0_2/2_0_13_10/5_3_0_0	60/60/60/60	0.0833333	0.92		Intergenic	14596298	Intergenic	-	-
Chr10	14596432	A	G/A/G/A	222/93/225/54	13/21/22/8	1/0/0.5/0	0_0_6_7/11_10_0_0/1_3_8_9/2_6_0_0	60/60/60/60	0	0.809524		Intergenic	14596432	Intergenic	-	-
Chr10	14596989	T	C/T/C/T	180/39/225/51	8/27/18/7	1/0/0.5025/0	0_0_5_3/13_11_0_2/1_1_11_5/5_2_0_0	60/60/60/60	0.0769231	0.888889		Intergenic	14596989	Intergenic	-	-
Chr10	14597043	A	G/A/G/A	165/99/225/51	8/24/22/7	1/0/0.5/0	0_0_4_3/10_13_0_0/2_2_10_7/4_3_0_0	60/60/60/60	0	0.809524		Intergenic	14597043	Intergenic	-	-
Chr10	14597084	A	G/A/G/A	127/56/225/48	5/21/23/6	1/0/0.5/0	0_0_3_2/9_11_0_1/2_1_12_8/3_3_0_0	60/60/60/60	0.047619	0.869565		Intergenic	14597084	Intergenic	-	-
Chr10	14597152	A	G/A/G/A	128/71/225/48	5/26/23/6	1/0/0.543/0	0_0_2_3/13_12_0_1/1_1_9_11/3_3_0_0	60/60/60/60	0.0384615	0.909091		Intergenic	14597152	Intergenic	-	-
Chr10	14597173	T	C/T/C/T	132/31/222/57	6/25/25/9	1/0/1/0	0_0_1_5/12_11_1_1/0_1_12_11/5_4_0_0	60/60/60/60	0.08	0.958333		Intergenic	14597173	Intergenic	-	-
Chr10	14597641	T	C/T/C/T	119/50/217/36	5/19/17/3	1/0/0.5/0	0_0_1_4/8_10_0_1/3_2_6_6/1_1_0_0	60/60/60/60	0.0526316	0.705882		Intergenic	14597641	Intergenic	-	-
Chr10	14597728	A	G/A/G/A	222/63/225/48	11/11/26/6	1/0/0.5/0	0_0_6_5/4_7_0_0/4_1_13_8/2_4_0_0	60/60/60/60	0	0.807692		Intergenic	14597728	Intergenic	-	-
Chr10	14597873	A	G/A/G/A	85.5/40/209/39	4/23/20/3	1/0/0.5/0	0_0_1_3/12_9_2_0/0_5_8_6/1_2_0_0	46/59/47/60	0.0869565	0.736842		Intergenic	14597873	Intergenic	-	-
Chr10	14598071	T	C/T/C/T	127/37/222/36	8/27/23/2	1/0/1/0	0_0_3_2/12_13_1_1/0_0_10_10/1_1_0_0	60/60/60/60	0.0740741	1		Intergenic	14598071	Intergenic	-	-
Chr10	14598129	A	G/A/G/A	194/87/225/48	8/21/16/6	1/0/0.5005/0	0_0_4_4/8_11_0_0/0_2_6_6/4_2_0_0	60/60/60/60	0	0.857143		Intergenic	14598129	Intergenic	-	-
Chr10	14598540	A	G/A/G/A	73/105/225/39	4/25/25/3	1/0/0.5001/0	0_0_1_2/18_7_0_0/1_2_10_11/2_1_0_0	60/60/60/60	0	0.875		Intergenic	14598540	Intergenic	-	-
Chr10	14598576	A	G/A/G/A	146/96/225/48	6/22/24/6	1/0/0.5001/0	0_0_3_3/16_6_0_0/1_2_13_8/4_2_0_0	60/60/60/60	0	0.875		Intergenic	14598576	Intergenic	-	-
Chr10	14598673	T	C/T/C/T	165/114/222/39	9/28/21/10	1/0/1/0	0_0_6_2/16_12_0_0/0_1_11_9/7_2_1_0	57/60/59/57	0	0.952381		Intergenic	14598673	Intergenic	-	-
Chr10	14598923	A	G/A/G/A	212/69/225/48	10/13/27/6	1/0/0.5/0	0_0_4_5/6_7_0_0/2_5_11_8/3_3_0_0	59/59/58/60	0	0.730769		Intergenic	14598923	Intergenic	-	-
Chr10	14599115	A	G/A/G/A	103/84/225/45	4/18/23/5	1/0/0.5/0	0_0_2_2/8_10_0_0/1_3_8_11/1_4_0_0	43/60/55/60	0	0.826087		Intergenic	14599115	Intergenic	-	-
Chr10	14599119	A	G/A/G/A	103/87/225/45	4/19/23/5	1/0/0.5013/0	0_0_2_2/8_11_0_0/0_3_8_11/1_4_0_0	43/60/55/60	0	0.863636		Intergenic	14599119	Intergenic	-	-
Chr10	14599121	A	G/A/G/A	103/90/225/45	4/20/23/5	1/0/0.5/0	0_0_2_2/9_11_0_0/1_3_8_11/1_4_0_0	43/60/55/60	0	0.826087		Intergenic	14599121	Intergenic	-	-
Chr10	14599168	T	C/T/C/T	152/111/225/48	6/27/29/6	1/0/0.5102/0	0_0_3_3/15_12_0_0/0_3_9_16/3_3_0_0	52/60/58/60	0	0.892857		Intergenic	14599168	Intergenic	-	-
Chr10	14599241	T	C/T/C/T	215/114/222/51	13/29/23/7	1/0/1/0	0_0_8_3/16_12_0_0/0_1_9_13/3_4_0_0	60/60/60/60	0	0.956522		Intergenic	14599241	Intergenic	-	-
Chr10	14599363	A	G/A/G/A	222/123/222/45	12/31/25/5	1/0/1/0	0_0_8_4/16_15_0_0/0_1_10_14/3_2_0_0	60/60/60/60	0	0.96		Intergenic	14599363	Intergenic	-	-
Chr10	14599400	T	C/T/C/T	127/90/222/45	6/29/24/5	1/0/1/0	0_0_3_2/14_14_1_0/0_1_7_15/3_2_0_0	60/59/59/60	0.0344828	0.956522		Intergenic	14599400	Intergenic	-	-
Chr10	14599556	T	C/T/C/T	183/74/191/48	11/27/19/6	1/0/0.5/0	0_0_3_6/7_19_1_0/2_2_11_3/3_3_0_0	60/58/56/57	0.037037	0.777778		Intergenic	14599556	Intergenic	-	-
Chr10	14599618	T	C/T/C/T	184/84/223/45	9/18/13/5	1/0/1/0	0_0_3_5/6_12_0_0/1_0_7_5/1_4_0_0	60/60/60/60	0	0.923077		Intergenic	14599618	Intergenic	-	-
Chr10	14599742	A	G/A/G/A	222/35/225/51	14/14/24/7	1/0/0.5032/0	0_0_9_4/5_8_0_1/1_2_7_12/5_2_0_0	60/60/59/60	0.0714286	0.863636		Intergenic	14599742	Intergenic	-	-
Chr10	14599751	T	C/T/C/T	222/38/225/45	13/15/24/6	1/0/0.5102/0	0_0_9_3/7_7_0_1/1_2_8_13/3_2_0_0	60/60/59/60	0.0666667	0.875		Intergenic	14599751	Intergenic	-	-
Chr10	14599801	T	C/T/C/T	185/93/225/48	11/21/24/6	1/0/0.5/0	0_0_7_2/12_9_0_0/3_1_6_11/6_0_0_0	60/60/59/60	0	0.809524		Intergenic	14599801	Intergenic	-	-
Chr10	14600526	T	C/T/C/T	152/78/223/42	6/16/17/4	1/0/1/0	0_0_3_3/10_6_0_0/1_0_7_8/3_1_0_0	60/60/59/60	0	0.9375		Intergenic	14600526	Intergenic	-	-
Chr10	14600572	T	C/T/C/T	162/87/225/42	8/19/21/5	1/0/0.5/0	0_0_3_4/13_6_0_0/1_2_10_7/3_1_0_0	60/60/59/60	0	0.85		Intergenic	14600572	Intergenic	-	-
Chr10	14601018	A	G/A/G/A	149/111/196/48	6/27/15/6	1/0/0.5025/0	0_0_2_4/11_16_0_0/1_1_3_9/1_5_0_0	60/60/60/60	0	0.857143		Intergenic	14601018	Intergenic	-	-
Chr10	14601021	T	C/T/C/T	149/108/207/45	6/26/17/5	1/0/0.5002/0	0_0_2_4/11_15_0_0/1_1_3_9/1_4_0_0	60/60/60/60	0	0.857143		Intergenic	14601021	Intergenic	-	-
Chr10	14601048	T	C/T/C/T	128/102/225/42	5/24/17/4	1/0/0.5013/0	0_0_2_3/8_16_0_0/1_1_7_8/1_3_0_0	60/60/60/60	0	0.882353		Intergenic	14601048	Intergenic	-	-
Chr10	14601937	T	C/T/C/T	35.8/87/225/57	2/19/17/9	1/0/0.5/0	0_0_0_2/12_7_0_0/3_0_7_6/5_4_0_0	60/60/60/60	0	0.8125		Intergenic	14601937	Intergenic	-	-
Chr10	14602173	A	G/A/G/A	188/96/225/45	9/23/22/5	1/0/0.5/0	0_0_5_3/10_12_0_0/3_3_7_9/2_3_0_0	60/60/60/60	0	0.727273		Intergenic	14602173	Intergenic	-	-
Chr10	14602731	T	C/T/C/T	127/51/202/48	6/27/19/6	1/0/0.5/0	0_0_3_3/12_13_0_2/2_2_6_9/3_3_0_0	60/60/56/60	0.0740741	0.789474		Intergenic	14602731	Intergenic	-	-
Chr10	14602766	T	C/T/C/T	203/100/225/51	10/29/19/7	1/0/0.5/0	0_0_7_3/16_12_0_1/1_2_7_7/3_4_0_0	53/59/55/60	0.0344828	0.823529		Intergenic	14602766	Intergenic	-	-
Chr10	14602982	T	C/T/C/T	187/71/147/54	10/26/13/8	1/0/0.5/0	0_0_2_7/9_16_1_0/2_1_1_8/4_4_0_0	60/60/60/60	0.0384615	0.75		Intergenic	14602982	Intergenic	-	-
Chr10	14602998	T	C/T/C/T	184/74/132/51	9/27/12/7	1/0/0.5/0	0_0_2_7/9_17_1_0/1_1_1_8/4_3_0_0	60/60/60/60	0.037037	0.818182		Intergenic	14602998	Intergenic	-	-
Chr10	14603073	T	C/T/C/T	189/71/183/57	9/26/14/9	1/0/0.5/0	0_0_3_5/10_15_1_0/3_1_5_4/7_2_0_0	60/60/60/60	0.0384615	0.692308		Intergenic	14603073	Intergenic	-	-
Chr10	14603079	T	C/T/C/T	166/74/185/63	8/27/12/11	1/0/0.5001/0	0_0_3_4/12_14_1_0/2_0_5_4/8_3_0_0	60/60/60/60	0.037037	0.818182		Intergenic	14603079	Intergenic	-	-
Chr10	14603131	A	G/A/G/A	109/83/186/60	6/32/14/10	1/0/0.5554/0	0_0_4_1/17_12_0_1/1_0_5_4/6_4_0_0	55/58/56/60	0.0333333	0.9		Intergenic	14603131	Intergenic	-	-
Chr10	14603152	A	G/A/G/A	97.3/61/165/60	5/32/9/10	1/0/0.5263/0	0_0_3_2/18_11_1_1/1_0_5_3/6_4_0_0	48/59/56/60	0.0645161	0.888889		Intergenic	14603152	Intergenic	-	-
Chr10	14603231	T	C/T/C/T	58.3/74/158/45	5/28/11/5	1/0/0.5554/0	0_0_1_4/12_14_0_1/0_1_5_4/1_4_0_0	32/59/51/60	0.037037	0.9		Intergenic	14603231	Intergenic	-	-
Chr10	14604489	A	G/A/G/A	144/47/169/42	6/19/18/4	1/0/0.504/0	0_0_3_3/8_9_0_1/0_2_9_6/2_2_0_0	40/34/33/40	0.0555556	0.882353		Intergenic	14604489	Intergenic	-	-
Chr10	14604534	A	G/A/G/A	146/47/142/39	6/21/20/3	1/0/0.5/0	0_0_4_2/9_8_0_1/1_2_8_6/2_1_0_0	40/31/34/40	0.0555556	0.823529		Intergenic	14604534	Intergenic	-	-
Chr10	14604646	A	G/A/G/A	60.5/63/223/36	5/11/16/3	1/0/1/0	0_0_3_1/5_6_0_0/1_0_7_8/2_0_0_0	39/51/46/60	0	0.9375		Intergenic	14604646	Intergenic	-	-
Chr10	14604680	A	G/A/G/A	199/66/222/42	10/12/18/4	1/0/1/0	0_0_7_3/7_5_0_0/0_1_7_9/2_2_0_0	52/57/52/52	0	0.941176		Intergenic	14604680	Intergenic	-	-
Chr10	14604732	A	G/A/G/A	198/81/194/42	9/17/12/5	1/0/0.6243/0	0_0_6_3/12_5_0_0/0_1_3_7/2_2_0_0	57/60/58/60	0	0.909091		Intergenic	14604732	Intergenic	-	-
Chr10	14604884	T	C/T/C/T	222/81/199/45	12/17/11/6	1/0/1/0	0_0_4_8/6_11_0_0/0_0_3_6/2_3_0_0	56/60/54/60	0	1		Intergenic	14604884	Intergenic	-	-
Chr10	14605034	T	C/T/C/T	210/71/167/54	11/26/10/8	1/0/0.5263/0	0_0_5_4/14_11_1_0/1_0_5_3/6_2_0_0	60/60/60/60	0.0384615	0.888889		Intergenic	14605034	Intergenic	-	-
Chr10	14605380	A	G/A/G/A	222/35/223/72	13/14/18/14	1/0/1/0	0_0_7_5/6_7_1_0/0_1_7_8/7_7_0_0	54/59/59/60	0.0714286	0.9375		Intergenic	14605380	Intergenic	-	-
Chr10	14605444	A	G/A/G/A	222/69/222/72	10/13/22/14	1/0/1/0	0_0_5_5/9_4_0_0/1_0_12_8/4_10_0_0	58/60/59/60	0	0.952381		Intergenic	14605444	Intergenic	-	-
Chr10	14605527	T	C/T/C/T	204/53/222/60	10/20/20/11	1/0/1/0	0_0_2_8/12_7_0_1/1_0_12_7/4_6_0_0	59/60/59/60	0.05	0.95		Intergenic	14605527	Intergenic	-	-
Chr10	14605600	T	C/T/C/T	184/96/222/63	10/22/17/11	1/0/1/0	0_0_2_7/14_8_0_0/1_0_6_10/5_6_0_0	56/60/55/60	0	0.941176		Intergenic	14605600	Intergenic	-	-
Chr10	14605601	A	G/A/G/A	184/96/222/63	9/22/17/11	1/0/1/0	0_0_2_7/14_8_0_0/1_0_6_10/5_6_0_0	56/60/55/60	0	0.941176		Intergenic	14605601	Intergenic	-	-
Chr10	14605639	T	C/T/C/T	222/96/225/51	11/22/24/8	1/0/0.543/0	0_0_4_6/13_9_0_0/1_1_6_14/4_3_0_0	56/60/55/60	0	0.909091		Intergenic	14605639	Intergenic	-	-
Chr10	14605811	T	C/T/C/T	212/87/198/45	9/19/13/5	1/0/0.5003/0	0_0_4_5/8_11_0_0/0_2_7_4/2_3_0_0	60/60/60/60	0	0.846154		Intergenic	14605811	Intergenic	-	-
Chr10	14605812	A	G/A/G/A	212/90/205/45	9/20/13/5	1/0/0.5003/0	0_0_4_5/9_11_0_0/0_2_7_4/2_3_0_0	60/60/60/60	0	0.846154		Intergenic	14605812	Intergenic	-	-
Chr10	14605847	A	G/A/G/A	222/93/214/45	12/22/15/5	1/0/0.5002/0	0_0_5_5/10_11_0_0/1_1_7_5/3_2_0_0	60/60/60/60	0	0.857143		Intergenic	14605847	Intergenic	-	-
Chr10	14605940	A	G/A/G/A	222/71/225/45	11/26/19/5	1/0/0.5003/0	0_0_6_5/13_12_1_0/1_1_6_7/4_1_0_0	60/60/60/60	0.0384615	0.866667		Intergenic	14605940	Intergenic	-	-
Chr10	14606069	A	G/A/G/A	171/74/192/51	9/27/13/7	1/0/1/0	0_0_4_4/16_10_0_1/0_1_7_3/3_4_0_0	55/60/56/60	0.037037	0.909091		Intergenic	14606069	Intergenic	-	-
Chr10	14606137	A	G/A/G/A	174/93/216/51	7/23/13/8	1/0/1/0	0_0_3_4/9_12_0_0/0_1_6_6/4_3_0_0	49/60/53/60	0	0.923077		Intergenic	14606137	Intergenic	-	-
Chr10	14606208	A	G/A/G/A	185/99/222/48	8/24/11/7	1/0/1/0	0_0_4_4/11_12_0_0/0_0_5_5/4_2_0_0	54/60/57/60	0	1		Intergenic	14606208	Intergenic	-	-
Chr10	14606378	T	C/T/C/T	198/78/222/63	9/16/17/11	1/0/1/0	0_0_3_6/9_7_0_0/1_0_10_5/6_5_0_0	60/60/60/60	0	0.9375		Intergenic	14606378	Intergenic	-	-
Chr10	14606467	A	G/A/G/A	162/108/223/57	7/26/16/11	1/0/1/0	0_0_5_2/14_12_0_0/0_1_9_6/4_5_0_0	60/60/60/60	0	0.9375		Intergenic	14606467	Intergenic	-	-
Chr10	14607145	T	C/T/C/T	70/65/47/57	3/24/5/9	1/0/0.5016/0	0_0_2_1/13_10_0_1/0_1_4_0/4_5_0_0	42/60/47/60	0.0416667	0.8		Intergenic	14607145	Intergenic	-	-
Chr10	14607313	T	C/T/C/T	146/90/222/66	7/21/19/14	1/0/1/0	0_0_2_4/9_11_0_0/0_1_9_7/9_3_0_0	58/60/59/60	0	0.941176		Intergenic	14607313	Intergenic	-	-
Chr10	14607455	A	G/A/G/A	156/93/223/63	9/21/16/11	1/0/1/0	0_0_8_1/9_12_0_0/0_1_8_7/3_8_0_0	59/60/56/60	0	0.9375		Intergenic	14607455	Intergenic	-	-
Chr10	14607577	A	G/A/G/A	194/78/222/60	8/16/20/10	1/0/1/0	0_0_4_4/7_9_0_0/0_0_11_8/3_7_0_0	43/60/39/60	0	1		Intergenic	14607577	Intergenic	-	-
Chr10	14607589	A	G/A/G/A	174/72/222/60	7/15/19/11	1/0/1/0	0_0_3_4/6_8_0_0/1_0_10_8/3_7_0_0	40/60/40/60	0	0.947368		Intergenic	14607589	Intergenic	-	-
Chr10	14607592	T	C/T/C/T	174/63/222/60	7/15/19/11	1/0/1/0	0_0_3_4/5_6_0_0/1_0_10_8/3_7_0_0	40/60/40/60	0	0.947368		Intergenic	14607592	Intergenic	-	-
Chr10	14607593	T	C/T/C/T	174/75/222/63	7/15/19/11	1/0/1/0	0_0_3_4/6_9_0_0/1_0_10_7/3_8_0_0	40/60/40/60	0	0.944444		Intergenic	14607593	Intergenic	-	-
Chr10	14607634	T	C/T/C/T	222/81/227/51	10/17/25/8	1/0/1/0	0_0_6_4/9_8_0_0/2_0_9_12/0_7_0_0	48/60/46/60	0	0.913043		Intergenic	14607634	Intergenic	-	-
Chr10	14607725	T	C/T/C/T	222/96/225/54	11/22/20/8	1/0/0.508/0	0_0_3_8/13_9_0_0/2_0_6_10/3_5_0_0	51/60/52/60	0	0.888889		Intergenic	14607725	Intergenic	-	-
Chr10	14607751	T	C/T/C/T	207/90/225/54	11/20/23/8	1/0/0.543/0	0_0_3_6/12_8_0_0/1_1_8_12/3_5_0_0	50/60/53/60	0	0.909091		Intergenic	14607751	Intergenic	-	-
Chr10	14607833	T	C/T/C/T	163/81/222/48	7/17/20/6	1/0/1/0	0_0_4_3/8_9_0_0/0_1_9_9/3_3_0_0	56/60/54/60	0	0.947368		Intergenic	14607833	Intergenic	-	-
Chr10	14607877	A	G/A/G/A	145/66/225/45	7/12/21/5	1/0/0.5/0	0_0_6_1/4_8_0_0/1_2_9_8/2_3_0_0	59/60/57/60	0	0.85		Intergenic	14607877	Intergenic	-	-
Chr10	14607928	A	G/A/G/A	146/63/225/42	8/12/22/4	1/0/0.5102/0	0_0_4_2/6_5_0_0/1_1_9_9/1_3_0_0	59/60/56/60	0	0.9		Intergenic	14607928	Intergenic	-	-
Chr10	14607942	T	C/T/C/T	175/32/225/42	9/13/20/4	1/0/0.505/0	0_0_6_2/6_6_1_0/1_1_8_9/1_3_0_0	58/60/56/60	0.0769231	0.894737		Intergenic	14607942	Intergenic	-	-
Chr10	14607952	A	G/A/G/A	181/35/225/42	10/15/22/4	1/0/0.5/0	0_0_6_3/7_6_1_0/1_2_9_9/1_3_0_0	59/60/57/60	0.0714286	0.857143		Intergenic	14607952	Intergenic	-	-
Chr10	14608098	C	C/T/C/T	60/222/78/62	11/24/17/3	0/1/0/1	1_9_0_0/1_0_12_10/6_10_0_0/0_0_2_1	53/60/54/60	0.956522	0		Intergenic	14608098	Intergenic	-	-
Chr10	14608343	T	C/T/C/T	73/83/83.1/45	4/22/8/5	1/0/0.5129/0	0_0_1_2/8_13_0_1/1_0_1_6/3_2_0_0	39/59/38/60	0.0454545	0.875		Intergenic	14608343	Intergenic	-	-
Chr10	14608362	T	C/T/C/T	73/84/68.1/42	3/18/7/4	1/0/0.5064/0	0_0_1_2/7_11_0_0/1_0_1_5/3_1_0_0	39/60/38/60	0	0.857143		Intergenic	14608362	Intergenic	-	-
Chr10	14608368	T	C/T/C/T	73/78/51/42	3/17/6/4	1/0/0.5032/0	0_0_1_2/6_10_0_0/1_0_1_4/3_1_0_0	39/60/37/60	0	0.833333		Intergenic	14608368	Intergenic	-	-
Chr10	14609059	A	G/A/G/A	140/69/222/42	7/27/18/4	1/0/1/0	0_0_5_2/5_12_1_0/0_0_7_7/1_3_0_0	56/58/54/60	0.0555556	1		Intergenic	14609059	Intergenic	-	-
Chr10	14609153	T	C/T/C/T	148/69/226/63	7/13/14/11	1/0/1/0	0_0_5_2/5_8_0_0/0_1_6_6/4_7_0_0	48/60/50/60	0	0.923077		Intergenic	14609153	Intergenic	-	-
Chr10	14609157	A	G/A/G/A	141/69/224/60	7/13/14/11	1/0/1/0	0_0_5_2/5_8_0_0/0_1_6_7/3_7_0_0	48/60/51/60	0	0.928571		Intergenic	14609157	Intergenic	-	-
Chr10	14609213	A	G/A/G/A	114/47/226/60	6/15/25/10	1/0/0.5939/0	0_0_3_2/6_7_1_0/1_1_8_13/5_5_0_0	52/60/55/60	0.0714286	0.913043		Intergenic	14609213	Intergenic	-	-
Chr10	14609315	A	G/A/G/A	220/41/222/39	10/16/26/4	1/0/1/0	0_0_5_5/5_10_1_0/1_0_9_15/1_2_0_0	60/60/60/60	0.0625	0.96		Intergenic	14609315	Intergenic	-	-
Chr10	14609423	A	G/A/G/A	205/81/213/45	9/17/17/5	1/0/0.5/0	0_0_4_5/9_8_0_0/1_2_5_7/1_4_0_0	52/60/52/60	0	0.8		Intergenic	14609423	Intergenic	-	-
Chr10	14610014	A	G/A/G/A	92.5/65/223/39	7/24/17/3	1/0/1/0	0_0_2_2/16_7_1_0/1_0_8_6/3_0_0_0	60/60/60/60	0.0416667	0.933333		Intergenic	14610014	Intergenic	-	-
Chr10	14610701	A	G/A/G/A	222/53/225/60	11/20/24/10	1/0/0.5/0	0_0_7_4/7_12_0_1/2_2_11_7/7_3_0_0	60/60/60/60	0.05	0.818182		Intergenic	14610701	Intergenic	-	-
Chr10	14611806	T	C/T/C/T	222/81/222/42	14/17/18/5	1/0/1/0	0_0_5_9/11_6_0_0/0_0_9_9/3_1_0_0	60/60/60/60	0	1		Intergenic	14611806	Intergenic	-	-
Chr10	14611853	A	G/A/G/A	216/56/222/48	13/22/17/6	1/0/1/0	0_0_3_8/11_9_1_0/0_0_6_10/2_4_0_0	60/60/60/60	0.047619	1		Intergenic	14611853	Intergenic	-	-
Chr10	14614520	A	G/A/G/A	219/99/225/51	13/23/22/8	1/0/0.5002/0	0_0_8_3/14_9_0_0/3_0_10_9/4_3_0_0	60/60/60/60	0	0.863636		Intergenic	14614520	Intergenic	-	-
Chr10	14614693	T	C/T/C/T	222/53/225/66	15/20/25/12	1/0/1/0	0_0_7_7/12_7_0_1/1_1_8_12/4_8_0_0	60/60/60/60	0.05	0.909091		Intergenic	14614693	Intergenic	-	-
Chr10	14615093	A	G/A/G/A	205/99/225/63	9/23/20/11	1/0/0.5336/0	0_0_4_5/10_13_0_0/0_2_8_10/4_7_0_0	60/59/60/60	0	0.9		Intergenic	14615093	Intergenic	-	-
Chr10	14615312	T	C/T/C/T	204/47/207/54	9/19/14/8	1/0/0.5263/0	0_0_4_5/10_7_0_1/2_0_6_5/5_3_0_0	60/60/58/60	0.0555556	0.846154		Intergenic	14615312	Intergenic	-	-
Chr10	14615839	A	G/A/G/A	172/65/222/45	7/24/22/6	1/0/1/0	0_0_4_3/10_13_0_1/0_0_10_10/3_2_0_0	60/60/60/60	0.0416667	1		Intergenic	14615839	Intergenic	-	-
Chr10	14616664	A	G/A/G/A	156/39/222/39	7/27/32/3	1/0/1/0	0_0_5_2/13_11_0_2/0_2_15_14/2_1_0_0	60/60/60/60	0.0769231	0.935484		Intergenic	14616664	Intergenic	-	-
Chr10	14616839	T	C/T/C/T	220/39/226/54	12/26/26/8	1/0/1/0	0_0_3_7/12_12_2_0/1_1_10_13/4_4_0_0	60/60/60/60	0.0769231	0.92		Intergenic	14616839	Intergenic	-	-
Chr10	14617155	A	G/A/G/A	222/30/223/48	10/23/17/6	1/0/1/0	0_0_4_6/10_11_0_2/0_1_8_7/4_2_0_0	60/60/60/60	0.0869565	0.9375		Intergenic	14617155	Intergenic	-	-
Chr10	14617446	A	G/A/G/A	199/84/225/54	9/18/20/8	1/0/0.5336/0	0_0_3_6/10_8_0_0/2_0_9_9/2_6_0_0	60/60/60/60	0	0.9		Intergenic	14617446	Intergenic	-	-
Chr10	14617625	A	G/A/G/A	85.5/47/223/45	5/19/20/5	1/0/0.5/0	0_0_3_1/6_11_1_0/3_1_8_5/3_2_0_0	60/60/60/60	0.0555556	0.764706		Intergenic	14617625	Intergenic	-	-
Chr10	14617777	A	G/A/G/A	222/81/225/54	12/17/27/9	1/0/0.5/0	0_0_7_5/10_7_0_0/2_5_9_11/5_3_0_0	60/60/60/60	0	0.740741		Intergenic	14617777	Intergenic	-	-
Chr10	14617796	A	G/A/G/A	211/78/225/54	11/17/24/8	1/0/0.5/0	0_0_7_3/8_8_0_0/1_3_10_9/5_3_0_0	60/60/60/60	0	0.826087		Intergenic	14617796	Intergenic	-	-
Chr10	14617999	T	C/T/C/T	213/72/226/63	12/14/20/11	1/0/1/0	0_0_2_10/11_3_0_0/0_2_9_9/6_5_0_0	60/60/60/60	0	0.9		Intergenic	14617999	Intergenic	-	-
Chr10	14618208	T	C/T/C/T	127/35/222/57	5/14/19/9	1/0/1/0	0_0_3_2/6_7_1_0/1_0_8_8/3_6_0_0	60/60/60/60	0.0714286	0.941176		Intergenic	14618208	Intergenic	-	-
Chr10	14618384	T	C/T/C/T	128/56/225/51	6/21/22/7	1/0/0.5/0	0_0_2_3/11_9_0_1/2_1_9_9/4_3_0_0	60/60/60/60	0.047619	0.857143		Intergenic	14618384	Intergenic	-	-
Chr10	14618438	T	C/T/C/T	171/47/225/51	7/18/29/7	1/0/0.5/0	0_0_4_3/9_8_0_1/2_2_11_13/5_2_0_0	60/60/60/60	0.0555556	0.857143		Intergenic	14618438	Intergenic	-	-
Chr10	14618682	T	C/T/C/T	210/71/225/57	11/26/21/10	1/0/0.5/0	0_0_5_4/13_12_1_0/2_1_8_9/3_6_0_0	60/60/60/60	0.0384615	0.85		Intergenic	14618682	Intergenic	-	-
Chr10	14618797	A	G/A/G/A	219/68/225/51	12/25/28/8	1/0/0.5016/0	0_0_8_3/12_12_1_0/1_2_14_11/3_4_0_0	60/60/60/60	0.04	0.892857		Intergenic	14618797	Intergenic	-	-
Chr10	14619107	A	G/A/G/A	194/59/222/42	9/23/22/4	1/0/1/0	0_0_2_7/14_7_1_0/0_1_11_9/1_3_0_0	60/60/60/60	0.0454545	0.952381		Intergenic	14619107	Intergenic	-	-
Chr10	14621448	T	C/T/C/T	143/50/222/51	6/19/22/7	1/0/1/0	0_0_3_3/8_10_0_1/1_0_6_13/3_4_0_0	60/60/60/60	0.0526316	0.95		Intergenic	14621448	Intergenic	-	-
Chr10	14621539	T	C/T/C/T	72/87/222/57	4/19/23/9	1/0/1/0	0_0_2_1/10_9_0_0/0_1_7_13/5_4_0_0	60/60/60/60	0	0.952381		Intergenic	14621539	Intergenic	-	-
Chr10	14622588	A	G/A/G/A	174/68/224/69	8/25/16/13	1/0/1/0	0_0_3_4/11_13_0_1/1_0_7_6/7_6_0_0	60/60/57/60	0.04	0.928571		Intergenic	14622588	Intergenic	-	-
Chr10	14622707	T	C/T/C/T	188/99/222/44	9/23/17/13	1/0/1/0	0_0_5_3/9_14_0_0/1_0_6_10/7_5_1_0	60/60/59/58	0	0.941176		Intergenic	14622707	Intergenic	-	-
Chr10	14623247	T	C/T/C/T	174/78/225/45	8/25/30/5	1/0/0.5064/0	0_0_3_4/15_9_1_0/2_1_15_12/1_4_0_0	60/59/60/60	0.04	0.9		Intergenic	14623247	Intergenic	-	-
Chr10	14623425	T	C/T/C/T	222/68/225/42	10/21/21/4	1/0/0.5032/0	0_0_6_4/7_13_0_1/2_1_7_11/3_1_0_0	60/58/58/60	0.047619	0.857143		Intergenic	14623425	Intergenic	-	-
Chr10	14623435	T	C/T/C/T	210/53/225/45	9/21/21/5	1/0/0.5102/0	0_0_5_4/7_12_0_1/1_1_8_10/3_2_0_0	60/60/58/60	0.05	0.9		Intergenic	14623435	Intergenic	-	-
Chr10	14623462	T	C/T/C/T	222/60/222/51	10/26/17/7	1/0/1/0	0_0_5_5/11_13_0_2/1_0_8_8/5_2_0_0	60/59/58/60	0.0769231	0.941176		Intergenic	14623462	Intergenic	-	-
Chr10	14623512	T	C/T/C/T	204/74/222/63	9/23/18/11	1/0/1/0	0_0_4_5/12_10_0_1/0_1_9_7/6_5_0_0	60/60/60/60	0.0434783	0.941176		Intergenic	14623512	Intergenic	-	-
Chr10	14624365	A	G/A/G/A	222/68/222/51	13/26/22/7	1/0/1/0	0_0_8_4/11_13_0_1/1_0_10_10/4_3_0_0	60/60/60/60	0.04	0.952381		Intergenic	14624365	Intergenic	-	-
Chr10	14624456	T	C/T/C/T	222/105/225/51	12/25/19/8	1/0/0.5/0	0_0_6_6/14_11_0_0/3_1_6_9/4_3_0_0	60/60/58/60	0	0.789474		Intergenic	14624456	Intergenic	-	-
Chr10	14625401	A	G/A/G/A	119/99/222/45	6/23/20/5	1/0/1/0	0_0_1_4/12_11_0_0/1_0_9_8/3_2_0_0	60/60/58/60	0	0.944444		Intergenic	14625401	Intergenic	-	-
Chr10	14625726	A	G/A/G/A	218/87/222/42	10/19/17/4	1/0/1/0	0_0_6_4/10_9_0_0/0_0_9_7/4_0_0_0	60/60/60/60	0	1		Intergenic	14625726	Intergenic	-	-
Chr10	14625828	A	G/A/G/A	210/81/225/69	9/17/27/14	1/0/0.5/0	0_0_5_4/10_7_0_0/4_0_12_10/9_4_0_0	60/60/60/60	0	0.846154		Intergenic	14625828	Intergenic	-	-
Chr10	14625919	A	G/A/G/A	222/72/225/69	12/15/21/13	1/0/0.5/0	0_0_5_6/9_5_0_0/4_0_10_7/7_6_0_0	60/60/60/60	0	0.809524		Intergenic	14625919	Intergenic	-	-
Chr10	14626075	A	G/A/G/A	222/90/225/54	14/20/23/8	1/0/0.5/0	0_0_5_9/9_11_0_0/0_4_8_8/3_5_0_0	60/60/60/60	0	0.8		Intergenic	14626075	Intergenic	-	-
Chr10	14626464	A	G/A/G/A	192/65/224/60	9/24/18/10	1/0/0.505/0	0_0_3_5/13_10_1_0/2_0_4_11/3_7_0_0	60/60/60/60	0.0416667	0.882353		Intergenic	14626464	Intergenic	-	-
Chr10	14626600	A	G/A/G/A	95.1/47/220/60	6/15/24/10	1/0/1/0	0_0_1_5/4_10_0_1/0_1_9_12/7_3_0_0	60/60/60/60	0.0666667	0.954545		Intergenic	14626600	Intergenic	-	-
Chr10	14627146	T	C/T/C/T	222/81/225/45	13/18/17/5	1/0/0.5013/0	0_0_7_6/6_11_0_0/1_1_5_10/2_3_0_0	60/60/60/60	0	0.882353		Intergenic	14627146	Intergenic	-	-
Chr10	14628207	T	C/T/C/T	222/102/225/54	14/24/22/8	1/0/0.5/0	0_0_5_9/14_10_0_0/4_2_7_9/3_5_0_0	60/60/60/60	0	0.727273		Intergenic	14628207	Intergenic	-	-
Chr10	14629094	T	C/T/C/T	222/59/223/48	18/22/16/6	1/0/1/0	0_0_9_7/12_9_1_0/0_1_7_7/4_2_0_0	60/60/60/60	0.0454545	0.933333		Intergenic	14629094	Intergenic	-	-
Chr10	14629323	T	C/T/C/T	222/96/222/57	12/22/19/9	1/0/1/0	0_0_4_8/9_13_0_0/0_0_6_10/6_3_0_0	60/60/60/60	0	1		Intergenic	14629323	Intergenic	-	-
Chr10	14629804	A	G/A/G/A	182/56/220/60	8/21/16/10	1/0/0.5004/0	0_0_2_6/11_9_1_0/1_1_8_5/4_6_0_0	60/60/60/60	0.047619	0.866667		Intergenic	14629804	Intergenic	-	-
Chr10	14630022	T	C/T/C/T	116/38/222/51	7/21/15/8	1/0/1/0	0_0_4_1/7_7_0_1/0_0_9_5/3_4_0_0	60/60/60/60	0.0666667	1		Intergenic	14630022	Intergenic	-	-
Chr10	14630263	T	C/T/C/T	212/71/225/45	10/27/23/5	1/0/0.5/0	0_0_4_5/11_14_0_1/2_1_9_11/3_2_0_0	60/60/60/60	0.0384615	0.869565		Intergenic	14630263	Intergenic	-	-
Chr10	14630628	A	G/A/G/A	196/99/225/51	10/23/18/7	1/0/0.5/0	0_0_6_3/10_13_0_0/2_1_8_6/5_2_0_0	60/60/60/60	0	0.823529		Intergenic	14630628	Intergenic	-	-
Chr10	14630650	T	C/T/C/T	222/90/225/51	11/20/19/7	1/0/0.5/0	0_0_7_4/8_12_0_0/2_1_9_6/4_3_0_0	60/60/60/60	0	0.833333		Intergenic	14630650	Intergenic	-	-
Chr10	14630715	T	C/T/C/T	162/87/224/60	7/20/15/10	1/0/1/0	0_0_3_4/8_11_0_0/1_0_6_7/6_4_0_0	60/60/60/60	0	0.928571		Intergenic	14630715	Intergenic	-	-
Chr10	14631466	A	G/A/G/A	96.3/99/222/63	5/24/24/11	1/0/1/0	0_0_0_5/10_13_0_0/0_1_10_12/5_6_0_0	60/60/60/60	0	0.956522		Intergenic	14631466	Intergenic	-	-
Chr10	14632357	A	G/A/G/A	90.3/105/183/57	5/25/18/9	1/0/0.5/0	0_0_5_0/12_13_0_0/1_2_12_2/7_2_0_0	60/60/60/60	0	0.823529		Intergenic	14632357	Intergenic	-	-
Chr10	14632511	A	G/A/G/A	222/90/225/72	14/21/22/14	1/0/0.5207/0	0_0_3_9/12_8_0_0/1_1_9_10/9_5_0_0	60/60/60/60	0	0.904762		Intergenic	14632511	Intergenic	-	-
Chr10	14632684	A	G/A/G/A	182/71/223/81	9/26/16/17	1/0/1/0	0_0_2_6/11_14_1_0/1_0_8_7/7_10_0_0	60/60/60/60	0.0384615	0.9375		Intergenic	14632684	Intergenic	-	-
Chr10	14632736	T	C/T/C/T	192/62/225/57	8/23/21/10	1/0/0.5/0	0_0_3_5/10_12_1_0/2_1_9_8/4_5_0_0	60/60/60/60	0.0434783	0.85		Intergenic	14632736	Intergenic	-	-
Chr10	14632994	T	C/T/C/T	168/47/225/66	10/18/21/12	1/0/0.5/0	0_0_9_1/8_9_0_1/1_2_8_10/8_4_0_0	60/60/60/60	0.0555556	0.857143		Intergenic	14632994	Intergenic	-	-
Chr10	14633164	A	G/A/G/A	222/96/223/60	13/22/17/11	1/0/1/0	0_0_5_8/11_11_0_0/0_1_9_6/6_4_0_0	60/60/60/60	0	0.9375		Intergenic	14633164	Intergenic	-	-
Chr10	14633184	T	C/T/C/T	222/102/222/75	14/24/18/15	1/0/1/0	0_0_4_8/13_11_0_0/0_0_10_6/9_6_0_0	60/60/60/60	0	1		Intergenic	14633184	Intergenic	-	-
Chr10	14633194	A	G/A/G/A	202/105/222/75	11/25/19/16	1/0/1/0	0_0_3_8/14_11_0_0/0_0_10_9/9_6_0_0	60/60/60/60	0	1		Intergenic	14633194	Intergenic	-	-
Chr10	14633355	A	G/A/G/A	172/71/225/69	7/26/19/13	1/0/0.5/0	0_0_4_3/14_11_1_0/3_0_7_9/6_7_0_0	60/60/60/60	0.0384615	0.842105		Intergenic	14633355	Intergenic	-	-
Chr10	14633414	T	C/T/C/T	186/108/225/69	10/27/24/13	1/0/0.5003/0	0_0_6_3/13_13_0_0/3_0_8_12/5_8_0_0	60/60/60/60	0	0.869565		Intergenic	14633414	Intergenic	-	-
Chr10	14633540	T	C/T/C/T	211/77/199/66	10/28/15/12	1/0/0.5/0	0_0_7_3/10_17_0_1/1_3_5_5/4_8_0_0	60/60/60/60	0.0357143	0.714286		Intergenic	14633540	Intergenic	-	-
Chr10	14634187	A	G/A/G/A	80.5/50/225/57	4/19/20/9	1/0/0.5336/0	0_0_0_4/9_9_1_0/2_0_9_9/7_2_0_0	60/60/60/60	0.0526316	0.9		Intergenic	14634187	Intergenic	-	-
Chr10	14634730	A	G/A/G/A	184/93/225/51	9/22/17/7	1/0/0.5/0	0_0_3_5/10_11_0_0/0_3_7_7/3_4_0_0	60/60/60/60	0	0.823529		Intergenic	14634730	Intergenic	-	-
Chr10	14635706	T	C/T/C/T	157/65/222/45	7/24/20/5	1/0/1/0	0_0_4_3/14_9_1_0/0_0_7_12/2_3_0_0	60/60/60/60	0.0416667	1		Intergenic	14635706	Intergenic	-	-
Chr10	14635880	A	G/A/G/A	163/32/222/66	7/22/18/12	1/0/1/0	0_0_4_3/9_11_1_1/0_0_10_8/7_5_0_0	60/60/60/60	0.0909091	1		Intergenic	14635880	Intergenic	-	-
Chr10	14636005	T	C/T/C/T	211/47/222/75	10/19/17/15	1/0/1/0	0_0_7_3/7_10_1_0/0_0_7_8/7_8_0_0	60/60/60/60	0.0555556	1		Intergenic	14636005	Intergenic	-	-
Chr10	14636295	A	G/A/G/A	180/37/222/63	9/28/19/11	1/0/1/0	0_0_4_4/16_9_1_1/1_0_8_9/4_7_0_0	60/60/60/60	0.0740741	0.944444		Intergenic	14636295	Intergenic	-	-
Chr10	14636414	T	C/T/C/T	197/63/222/54	10/23/19/8	1/0/1/0	0_0_4_6/6_15_0_1/1_0_8_9/4_4_0_0	60/60/60/60	0.0454545	0.944444		Intergenic	14636414	Intergenic	-	-
Chr10	14636710	A	G/A/G/A	146/114/226/57	6/28/23/9	1/0/0.6672/0	0_0_4_2/19_9_0_0/2_0_12_8/8_1_0_0	60/60/60/60	0	0.909091		Intergenic	14636710	Intergenic	-	-
Chr10	14636988	A	G/A/G/A	222/71/225/57	12/26/28/9	1/0/0.5102/0	0_0_4_8/12_13_1_0/0_3_9_16/3_6_0_0	60/60/60/60	0.0384615	0.892857		Intergenic	14636988	Intergenic	-	-
Chr10	14637032	T	C/T/C/T	222/53/225/54	13/21/29/8	1/0/0.5016/0	0_0_6_7/9_10_1_0/1_2_12_13/3_5_0_0	60/60/60/60	0.05	0.892857		Intergenic	14637032	Intergenic	-	-
Chr10	14637190	A	G/A/G/A	192/68/225/51	12/25/31/8	1/0/0.5/0	0_0_3_5/12_12_0_1/3_2_9_13/4_3_0_0	60/60/60/60	0.04	0.814815		Intergenic	14637190	Intergenic	-	-
Chr10	14638249	T	C/T/C/T	222/47/194/48	12/18/18/6	1/0/0.5/0	0_0_4_7/7_10_0_1/0_3_4_7/1_5_0_0	60/60/60/60	0.0555556	0.785714		Intergenic	14638249	Intergenic	-	-
Chr10	14638502	A	G/A/G/A	222/59/222/45	10/22/15/5	1/0/1/0	0_0_5_5/12_9_1_0/0_0_8_6/3_2_0_0	60/60/60/60	0.0454545	1		Intergenic	14638502	Intergenic	-	-
Chr10	14638642	T	C/T/C/T	222/114/225/69	14/28/21/14	1/0/0.5/0	0_0_10_4/14_14_0_0/3_3_7_8/9_4_0_0	60/60/60/60	0	0.714286		Intergenic	14638642	Intergenic	-	-
Chr10	14638676	A	G/A/G/A	222/117/225/69	14/30/27/13	1/0/0.5/0	0_0_8_4/15_14_0_0/4_3_9_11/10_3_0_0	60/60/60/60	0	0.740741		Intergenic	14638676	Intergenic	-	-
Chr10	14639071	A	G/A/G/A	222/81/225/39	11/19/24/3	1/0/0.5/0	0_0_6_5/12_5_0_0/1_3_11_7/1_2_0_0	60/60/60/60	0	0.818182		Intergenic	14639071	Intergenic	-	-
Chr10	14639277	A	G/A/G/A	222/75/214/48	12/16/15/8	1/0/1/0	0_0_6_6/6_9_0_0/1_0_7_5/3_3_0_0	60/60/60/60	0	0.923077		Intergenic	14639277	Intergenic	-	-
Chr10	14640007	T	C/T/C/T	144/75/225/54	6/15/17/9	1/0/0.502/0	0_0_3_3/6_9_0_0/0_2_7_7/4_4_0_0	60/60/60/60	0	0.875		Intergenic	14640007	Intergenic	-	-
Chr10	14640384	T	C/T/C/T	205/81/222/57	9/18/20/10	1/0/1/0	0_0_5_4/8_9_0_0/0_1_9_8/6_3_0_0	60/60/60/60	0	0.944444		Intergenic	14640384	Intergenic	-	-
Chr10	14640494	A	G/A/G/A	222/50/222/57	15/19/22/9	1/0/1/0	0_0_6_8/7_11_1_0/0_0_12_9/4_5_0_0	60/60/60/60	0.0526316	1		Intergenic	14640494	Intergenic	-	-
Chr10	14641008	T	C/T/C/T	222/87/212/48	15/19/17/6	1/0/0.5/0	0_0_6_8/8_11_0_0/2_1_3_10/2_4_0_0	60/60/60/60	0	0.8125		Intergenic	14641008	Intergenic	-	-
Chr10	14641198	A	G/A/G/A	222/96/201/57	10/22/13/9	1/0/0.5/0	0_0_4_6/15_7_0_0/1_1_5_5/7_2_0_0	60/60/60/60	0	0.833333		Intergenic	14641198	Intergenic	-	-
Chr10	14641258	A	G/A/G/A	201/105/182/54	9/25/11/8	1/0/0.6243/0	0_0_6_3/16_9_0_0/1_0_7_3/4_4_0_0	60/60/60/60	0	0.909091		Intergenic	14641258	Intergenic	-	-
Chr10	14641592	A	G/A/G/A	222/41/225/75	14/18/32/15	1/0/0.5/0	0_0_7_6/4_11_1_0/3_2_17_10/6_9_0_0	60/60/60/60	0.0625	0.84375		Intergenic	14641592	Intergenic	-	-
Chr10	14641865	T	C/T/C/T	222/80/222/69	13/29/17/14	1/0/1/0	0_0_6_6/14_14_0_1/0_0_9_8/7_6_0_0	60/60/60/60	0.0344828	1		Intergenic	14641865	Intergenic	-	-
Chr10	14642511	A	G/A/G/A	222/44/222/51	12/17/20/7	1/0/1/0	0_0_7_5/7_9_0_1/0_1_8_10/3_4_0_0	60/60/60/60	0.0588235	0.947368		Intergenic	14642511	Intergenic	-	-
Chr10	14642560	T	C/T/C/T	222/47/222/51	13/18/26/7	1/0/1/0	0_0_7_5/7_10_0_1/0_0_13_13/3_4_0_0	60/60/60/60	0.0555556	1		Intergenic	14642560	Intergenic	-	-
Chr10	14642802	T	C/T/C/T	222/44/225/69	15/18/20/13	1/0/0.5/0	0_0_8_5/11_5_1_0/1_3_4_11/5_8_0_0	60/60/60/60	0.0588235	0.789474		Intergenic	14642802	Intergenic	-	-
Chr10	14643862	T	C/T/C/T	212/77/173/51	9/28/12/7	1/0/0.5/0	0_0_4_5/12_15_1_0/3_0_5_4/3_4_0_0	60/60/57/60	0.0357143	0.75		Intergenic	14643862	Intergenic	-	-
Chr10	14644147	T	C/T/C/T	222/47/211/51	14/19/16/8	1/0/0.5001/0	0_0_8_5/9_8_0_1/1_1_4_7/3_4_0_0	56/60/59/60	0.0555556	0.846154		Intergenic	14644147	Intergenic	-	-
Chr10	14644252	T	C/T/C/T	222/41/225/60	17/12/17/10	1/0/0.5/0	0_0_7_10/4_7_1_0/2_1_6_7/3_7_0_0	54/60/57/59	0.0833333	0.8125		Intergenic	14644252	Intergenic	-	-
Chr10	14645229	T	C/T/C/T	222/68/222/69	13/25/24/13	1/0/1/0	0_0_8_5/13_11_1_0/0_1_7_13/6_7_0_0	57/60/60/60	0.04	0.952381		Intergenic	14645229	Intergenic	-	-
Chr10	14645945	T	C/T/C/T	152/91/222/51	6/25/28/7	1/0/1/0	0_0_3_3/12_12_0_1/0_0_15_13/4_3_0_0	60/59/58/60	0.04	1		Intergenic	14645945	Intergenic	-	-
Chr10	14645951	A	G/A/G/A	128/94/222/48	6/26/29/7	1/0/1/0	0_0_2_3/13_12_0_1/0_1_14_12/4_2_0_0	60/59/58/60	0.0384615	0.962963		Intergenic	14645951	Intergenic	-	-
Chr10	14646204	T	C/T/C/T	204/68/222/60	9/26/19/10	1/0/1/0	0_0_4_5/9_15_1_0/0_0_10_9/6_4_0_0	60/60/60/60	0.04	1		Intergenic	14646204	Intergenic	-	-
Chr10	14646327	T	C/T/C/T	167/96/222/60	7/22/24/10	1/0/1/0	0_0_2_5/10_12_0_0/0_1_8_14/4_6_0_0	60/60/60/60	0	0.956522		Intergenic	14646327	Intergenic	-	-
Chr10	14646384	A	G/A/G/A	174/84/222/48	7/18/19/6	1/0/1/0	0_0_3_4/9_9_0_0/0_1_9_8/2_4_0_0	60/60/60/60	0	0.944444		Intergenic	14646384	Intergenic	-	-
Chr10	14646447	T	C/T/C/T	149/96/222/48	6/22/25/6	1/0/1/0	0_0_2_4/10_12_0_0/0_0_15_7/1_5_0_0	60/60/60/60	0	1		Intergenic	14646447	Intergenic	-	-
Chr10	14646631	T	C/T/C/T	222/75/222/66	16/15/25/12	1/0/1/0	0_0_11_4/8_7_0_0/1_0_8_14/7_5_0_0	60/60/60/60	0	0.956522		Intergenic	14646631	Intergenic	-	-
Chr10	14646717	A	G/A/G/A	222/72/222/42	12/14/20/4	1/0/1/0	0_0_5_7/9_5_0_0/1_0_10_8/3_1_0_0	60/60/60/60	0	0.947368		Intergenic	14646717	Intergenic	-	-
Chr10	14646746	T	C/T/C/T	199/75/222/51	9/15/19/7	1/0/1/0	0_0_3_6/10_5_0_0/0_1_11_5/4_3_0_0	60/60/60/60	0	0.941176		Intergenic	14646746	Intergenic	-	-
Chr10	14647033	A	G/A/G/A	224/35/222/54	14/14/17/8	1/0/1/0	1_0_5_8/7_6_1_0/0_0_6_10/5_3_0_0	57/60/60/60	0.0714286	1		Intergenic	14647033	Intergenic	-	-
Chr10	14647209	T	C/T/C/T	222/99/225/51	15/24/27/7	1/0/0.5/0	0_0_6_8/9_14_0_0/4_0_12_10/3_4_0_0	60/60/58/60	0	0.846154		Intergenic	14647209	Intergenic	-	-
Chr10	14647513	A	G/A/G/A	213/47/225/42	10/18/19/5	1/0/0.5/0	0_0_5_5/10_7_0_1/1_3_7_8/0_4_0_0	57/60/60/60	0.0555556	0.789474		Intergenic	14647513	Intergenic	-	-
Chr10	14648641	T	C/T/C/T	222/104/207/51	13/37/14/7	1/0/0.5005/0	0_0_6_6/15_21_1_0/0_2_6_6/2_5_0_0	60/60/60/60	0.027027	0.857143		Intergenic	14648641	Intergenic	-	-
Chr10	14649024	T	C/T/C/T	222/62/225/54	15/24/29/9	1/0/0.5129/0	0_0_5_10/15_7_1_0/1_2_13_11/7_1_0_0	60/60/60/60	0.0434783	0.888889		Intergenic	14649024	Intergenic	-	-
Chr10	14649668	T	C/T/C/T	220/37/225/48	10/27/27/6	1/0/0.5/0	0_0_3_7/12_13_1_1/3_1_12_11/2_4_0_0	60/60/60/60	0.0740741	0.851852		Intergenic	14649668	Intergenic	-	-
Chr10	14650033	T	C/T/C/T	164/32/194/48	9/14/18/8	1/0/0.5/0	0_0_8_1/9_3_0_1/2_2_4_6/5_1_0_0	60/60/60/60	0.0769231	0.714286		Intergenic	14650033	Intergenic	-	-
Chr10	14650229	A	G/A/G/A	222/59/225/48	14/23/23/7	1/0/0.5/0	0_0_6_8/10_11_0_1/1_3_12_6/2_4_0_0	60/60/60/60	0.0454545	0.818182		Intergenic	14650229	Intergenic	-	-
Chr10	14650297	T	C/T/C/T	222/69/225/54	12/15/23/10	1/0/0.5/0	0_0_5_6/8_5_0_0/2_1_10_10/5_3_0_0	60/60/60/60	0	0.869565		Intergenic	14650297	Intergenic	-	-
Chr10	14650390	T	C/T/C/T	207/78/221/57	9/16/20/9	1/0/0.5163/0	0_0_3_6/8_8_0_0/2_0_3_14/5_4_0_0	60/60/60/60	0	0.894737		Intergenic	14650390	Intergenic	-	-
Chr10	14650579	T	C/T/C/T	222/87/222/54	16/19/17/9	1/0/1/0	0_0_7_7/11_8_0_0/1_0_9_7/3_5_0_0	60/60/60/60	0	0.941176		Intergenic	14650579	Intergenic	-	-
Chr10	14650706	T	C/T/C/T	222/77/185/36	15/28/14/2	1/0/0.5/0	0_0_8_7/14_13_1_0/1_2_6_4/2_0_0_0	60/60/60/60	0.0357143	0.769231		Intergenic	14650706	Intergenic	-	-
Chr10	14650849	T	C/T/C/T	222/56/222/51	15/21/15/8	1/0/1/0	0_0_5_10/12_8_0_1/1_0_8_6/3_4_0_0	60/60/58/60	0.047619	0.933333		Intergenic	14650849	Intergenic	-	-
Chr10	14650889	T	C/T/C/T	222/62/210/60	12/23/16/10	1/0/1/0	0_0_4_7/13_9_0_1/3_0_5_7/5_5_0_0	60/60/54/60	0.0434783	0.8		Intergenic	14650889	Intergenic	-	-
Chr10	14650894	T	C/T/C/T	222/65/223/60	12/24/16/10	1/0/1/0	0_0_4_7/14_9_0_1/3_0_5_7/5_5_0_0	60/60/54/60	0.0416667	0.8		Intergenic	14650894	Intergenic	-	-
Chr10	14651053	A	G/A/G/A	222/43/225/36	10/30/24/2	1/0/1/0	0_0_5_5/12_15_1_1/0_2_11_8/1_1_0_0	60/60/60/60	0.0689655	0.904762		Intergenic	14651053	Intergenic	-	-
Chr10	14651515	A	G/A/G/A	222/93/225/36	12/21/23/4	1/0/0.505/0	0_0_6_5/11_10_0_0/1_1_9_8/2_0_0_0	60/60/60/60	0	0.894737		Intergenic	14651515	Intergenic	-	-
Chr10	14651760	A	G/A/G/A	222/123/225/54	18/31/23/8	1/0/0.5336/0	0_1_10_7/17_14_0_0/0_3_9_11/4_4_0_0	58/57/59/56	0	0.869565		Intergenic	14651760	Intergenic	-	-
Chr10	14651918	A	G/A/G/A	222/114/206/54	11/29/16/8	1/0/0.5/0	0_0_5_6/18_10_0_0/2_2_5_6/5_3_0_0	60/60/55/60	0	0.733333		Intergenic	14651918	Intergenic	-	-
Chr10	14652392	T	C/T/C/T	222/71/222/60	11/27/18/11	1/0/1/0	0_0_5_6/12_13_0_1/0_0_7_11/4_6_0_0	60/60/60/60	0.0384615	1		Intergenic	14652392	Intergenic	-	-
Chr10	14652632	T	C/T/C/T	215/53/225/54	10/20/19/8	1/0/0.5025/0	0_0_6_4/10_9_1_0/1_1_6_10/4_4_0_0	60/60/60/60	0.05	0.888889		Intergenic	14652632	Intergenic	-	-
Chr10	14652639	T	C/T/C/T	222/59/225/54	10/22/19/8	1/0/0.5013/0	0_0_6_4/10_11_1_0/1_1_6_9/4_4_0_0	60/60/60/60	0.0454545	0.882353		Intergenic	14652639	Intergenic	-	-
Chr10	14652886	T	C/T/C/T	222/59/222/51	12/22/19/7	1/0/1/0	0_0_4_7/10_11_0_1/0_0_12_5/3_4_0_0	60/60/60/60	0.0454545	1		Intergenic	14652886	Intergenic	-	-
Chr10	14653653	T	C/T/C/T	222/93/222/51	17/21/24/8	1/0/1/0	0_0_8_7/13_8_0_0/0_1_13_9/3_4_0_0	60/60/60/60	0	0.956522		Intergenic	14653653	Intergenic	-	-
Chr10	14654109	T	C/T/C/T	222/56/222/54	11/21/20/8	1/0/1/0	0_0_6_5/8_12_1_0/0_0_11_8/5_3_0_0	60/60/60/60	0.047619	1		Intergenic	14654109	Intergenic	-	-
Chr10	14654152	T	C/T/C/T	222/44/208/57	11/17/15/9	1/0/0.8294/0	0_0_5_5/7_9_0_1/0_1_5_6/4_5_0_0	60/60/60/60	0.0588235	0.916667		Intergenic	14654152	Intergenic	-	-
Chr10	14654194	A	G/A/G/A	222/53/223/51	13/20/16/7	1/0/1/0	0_0_4_7/8_11_0_1/0_1_8_6/3_4_0_0	60/60/60/60	0.05	0.933333		Intergenic	14654194	Intergenic	-	-
Chr10	14654445	T	C/T/C/T	132/84/122/45	8/19/11/5	1/0/0.5001/0	0_0_1_6/9_9_0_0/1_1_1_7/3_2_0_0	60/60/60/60	0	0.8		Intergenic	14654445	Intergenic	-	-
Chr10	14654697	A	G/A/G/A	222/59/225/51	14/22/24/7	1/0/1/0	0_0_11_3/13_8_0_1/2_0_13_9/2_5_0_0	60/60/60/60	0.0454545	0.916667		Intergenic	14654697	Intergenic	-	-
Chr10	14654999	A	G/A/G/A	222/68/157/66	14/25/9/12	1/0/0.5263/0	0_0_7_7/15_9_1_0/1_0_4_4/8_4_0_0	60/60/60/60	0.04	0.888889		Intergenic	14654999	Intergenic	-	-
Chr10	14655095	A	G/A/G/A	146/111/132/78	7/29/10/16	1/0/0.5/0	0_0_4_2/9_18_0_0/1_2_3_3/8_8_0_0	60/60/60/60	0	0.666667		Intergenic	14655095	Intergenic	-	-
Chr10	14656632	A	G/A/G/A	181/90/222/36	9/20/19/2	1/0/1/0	0_0_7_2/13_7_0_0/0_0_8_10/1_1_0_0	60/60/60/60	0	1		Intergenic	14656632	Intergenic	-	-
Chr10	14656709	T	C/T/C/T	178/59/222/42	8/22/22/4	1/0/1/0	0_0_4_4/12_9_0_1/0_1_10_9/3_1_0_0	60/60/60/60	0.0454545	0.95		Intergenic	14656709	Intergenic	-	-
Chr10	14656715	T	C/T/C/T	194/47/222/48	8/18/22/6	1/0/1/0	0_0_4_4/10_7_0_1/0_1_10_9/5_1_0_0	60/60/60/60	0.0555556	0.95		Intergenic	14656715	Intergenic	-	-
Chr10	14657014	T	C/T/C/T	222/56/219/78	15/21/18/16	1/0/0.5/0	0_0_6_9/6_14_0_1/3_0_4_10/7_9_0_0	60/60/60/60	0.047619	0.823529		Intergenic	14657014	Intergenic	-	-
Chr10	14657290	A	G/A/G/A	222/78/199/51	12/17/13/9	1/0/1/0	0_0_6_4/10_6_0_0/0_1_9_3/4_3_0_0	60/60/59/60	0	0.923077		Intergenic	14657290	Intergenic	-	-
Chr10	14657341	A	G/A/G/A	222/44/223/60	16/17/17/10	1/0/1/0	0_0_8_7/10_6_1_0/0_1_9_5/8_2_0_0	60/60/59/60	0.0588235	0.933333		Intergenic	14657341	Intergenic	-	-
Chr10	14658379	A	G/A/G/A	222/30/220/57	12/23/19/9	1/0/0.5/0	0_0_4_8/12_9_2_0/3_4_6_6/3_6_0_0	60/60/60/60	0.0869565	0.631579		Intergenic	14658379	Intergenic	-	-
Chr10	14658812	A	G/A/G/A	222/74/225/54	12/27/19/8	1/0/0.5/0	0_0_8_4/14_12_0_1/2_2_7_6/3_5_0_0	60/60/60/60	0.037037	0.764706		Intergenic	14658812	Intergenic	-	-
Chr10	14659116	T	C/T/C/T	222/102/221/45	11/24/16/5	1/0/1/0	0_0_4_6/11_13_0_0/1_0_8_5/1_4_0_0	60/60/60/60	0	0.928571		Intergenic	14659116	Intergenic	-	-
Chr10	14661544	A	G/A/G/A	222/65/224/57	15/24/28/9	1/0/1/0	0_0_6_8/11_12_1_0/0_2_13_10/6_3_0_0	60/60/60/60	0.0416667	0.92		Intergenic	14661544	Intergenic	-	-
Chr10	14661966	C	C/T/C/T	39/223/41/128	3/16/16/6	0/1/0/1	1_2_0_0/0_1_9_6/7_8_0_1/0_0_2_3	60/60/60/60	0.9375	0.0625		Intergenic	14661966	Intergenic	-	-
Chr10	14661972	T	C/T/C/T	73/38/224/45	3/15/14/5	1/0/1/0	0_0_1_2/8_6_0_1/0_1_7_6/2_3_0_0	60/60/60/60	0.0666667	0.928571		Intergenic	14661972	Intergenic	-	-
Chr10	14662911	T	C/T/C/T	222/62/225/45	15/24/23/5	1/0/0.5/0	0_0_5_8/10_12_0_1/1_2_12_7/3_2_0_0	60/60/60/60	0.0434783	0.863636		Intergenic	14662911	Intergenic	-	-
Chr10	14663684	A	G/A/G/A	126/44/225/57	8/17/19/9	1/0/0.5/0	0_0_8_0/11_5_1_0/3_2_6_8/6_3_0_0	60/60/60/60	0.0588235	0.736842		Intergenic	14663684	Intergenic	-	-
Chr10	14663714	T	C/T/C/T	155/53/225/54	9/20/19/8	1/0/0.5/0	0_0_7_1/14_5_1_0/3_2_7_7/6_2_0_0	60/60/60/60	0.05	0.736842		Intergenic	14663714	Intergenic	-	-
Chr10	14663943	T	C/T/C/T	222/96/178/51	14/22/14/7	1/0/0.5/0	0_0_4_10/7_15_0_0/1_2_4_5/2_5_0_0	60/60/60/60	0	0.75		Intergenic	14663943	Intergenic	-	-
Chr10	14664128	A	G/A/G/A	157/75/206/69	8/15/17/15	1/0/0.5002/0	0_0_4_3/10_5_0_0/1_1_8_4/11_2_0_0	60/60/58/60	0	0.857143		Intergenic	14664128	Intergenic	-	-
Chr10	14664146	A	G/A/G/A	182/78/213/72	9/16/17/17	1/0/1/0	0_0_5_3/10_6_0_0/0_1_10_4/9_5_0_0	60/60/58/60	0	0.933333		Intergenic	14664146	Intergenic	-	-
Chr10	14664168	A	G/A/G/A	172/87/207/69	8/19/15/15	1/0/1/0	0_0_4_3/11_8_0_0/0_1_9_4/8_5_0_0	60/60/58/60	0	0.928571		Intergenic	14664168	Intergenic	-	-
Chr10	14664287	A	G/A/G/A	165/39/223/54	9/26/24/8	1/0/1/0	0_0_2_6/10_14_2_0/2_1_7_12/3_5_0_0	60/60/56/60	0.0769231	0.863636		Intergenic	14664287	Intergenic	-	-
Chr10	14664409	T	C/T/C/T	97.5/56/225/69	4/21/23/13	1/0/0.5554/0	0_0_1_3/9_11_0_1/1_2_9_9/7_6_0_0	60/60/57/60	0.047619	0.857143		Intergenic	14664409	Intergenic	-	-
Chr10	14664443	T	C/T/C/T	72/56/225/69	3/21/22/13	1/0/0.543/0	0_0_2_1/9_11_0_1/1_1_10_10/7_6_0_0	52/59/55/59	0.047619	0.909091		Intergenic	14664443	Intergenic	-	-
Chr10	14664948	A	G/A/G/A	72/99/225/81	5/23/21/17	1/0/0.5/0	0_0_2_1/12_11_0_0/3_1_7_9/10_7_0_0	60/60/60/60	0	0.8		Intergenic	14664948	Intergenic	-	-
Chr10	14665321	A	G/A/G/A	199/62/222/57	9/23/21/9	1/0/1/0	0_0_3_6/9_13_1_0/0_1_5_14/7_2_0_0	60/60/60/60	0.0434783	0.95		Intergenic	14665321	Intergenic	-	-
Chr10	14665706	T	C/T/C/T	118/34/226/45	5/13/21/5	1/0/1/0	0_0_2_3/6_6_0_1/1_1_12_7/2_3_0_0	60/60/60/60	0.0769231	0.904762		Intergenic	14665706	Intergenic	-	-
Chr10	14666134	T	C/T/C/T	35.8/105/222/51	2/25/15/8	1/0/1/0	0_0_0_2/14_11_0_0/0_0_4_8/4_3_0_0	60/60/60/60	0	1		Intergenic	14666134	Intergenic	-	-
Chr10	14667103	A	G/A/G/A	116/53/219/57	6/21/14/9	1/0/0.5002/0	0_0_4_1/7_12_1_0/1_1_5_7/6_3_0_0	60/60/60/60	0.05	0.857143		Intergenic	14667103	Intergenic	-	-
Chr10	14668260	T	C/T/C/T	60/69/222/45	3/13/18/5	1/0/1/0	0_0_3_0/5_8_0_0/0_0_7_10/1_4_0_0	60/57/60/60	0	1		Intergenic	14668260	Intergenic	-	-
Chr10	14668594	T	C/T/C/T	162/65/222/48	8/24/15/6	1/0/1/0	0_0_5_2/11_12_0_1/0_0_7_7/1_5_0_0	56/60/54/60	0.0416667	1		Intergenic	14668594	Intergenic	-	-
Chr10	14668625	A	G/A/G/A	169/53/223/48	9/20/15/6	1/0/1/0	0_0_7_2/10_9_0_1/1_0_7_5/1_5_0_0	57/60/54/60	0.05	0.923077		Intergenic	14668625	Intergenic	-	-
Chr10	14668690	A	G/A/G/A	188/96/216/48	8/23/14/6	1/0/1/0	0_0_5_3/16_6_0_0/1_0_7_5/2_4_0_0	58/60/55/60	0	0.923077		Intergenic	14668690	Intergenic	-	-
Chr10	14668787	A	G/A/G/A	222/99/223/39	14/23/15/3	1/0/1/0	0_0_6_7/12_11_0_0/1_0_6_8/2_1_0_0	60/60/60/60	0	0.933333		Intergenic	14668787	Intergenic	-	-
Chr10	14669707	A	G/A/G/A	163/47/225/51	7/18/20/7	1/0/0.5/0	0_0_4_3/7_10_0_1/2_2_9_7/3_4_0_0	56/60/57/60	0.0555556	0.8		Intergenic	14669707	Intergenic	-	-
Chr10	14670344	A	G/A/G/A	220/38/225/60	10/15/17/10	1/0/0.502/0	0_0_5_5/7_7_1_0/0_2_9_5/6_4_0_0	60/60/60/60	0.0666667	0.875		Intergenic	14670344	Intergenic	-	-
Chr10	14670490	A	G/A/G/A	222/30/225/51	13/21/18/7	1/0/0.5025/0	0_0_5_7/12_7_1_1/1_1_7_9/3_4_0_0	60/60/60/60	0.0952381	0.888889		Intergenic	14670490	Intergenic	-	-
Chr10	14671763	T	C/T/C/T	197/75/225/42	9/15/18/4	1/0/0.5/0	0_0_4_5/6_9_0_0/0_3_7_7/2_2_0_0	60/60/60/60	0	0.823529		Intergenic	14671763	Intergenic	-	-
Chr10	14672326	T	C/T/C/T	129/99/222/39	6/24/18/3	1/0/1/0	0_0_4_2/13_10_0_0/0_0_10_6/3_0_0_0	60/60/60/60	0	1		Intergenic	14672326	Intergenic	-	-
Chr10	14672469	A	G/A/G/A	200/35/219/48	13/14/16/7	1/0/1/0	0_0_9_2/6_7_1_0/1_0_6_6/3_3_0_0	60/60/60/60	0.0714286	0.923077		Intergenic	14672469	Intergenic	-	-
Chr10	14672684	T	C/T/C/T	222/47/222/48	14/15/21/6	1/0/1/0	0_0_6_6/2_11_0_1/1_0_9_11/2_4_0_0	60/60/60/60	0.0714286	0.952381		Intergenic	14672684	Intergenic	-	-
Chr10	14672926	A	G/A/G/A	152/99/225/42	6/23/21/4	1/0/0.5102/0	0_0_3_3/15_8_0_0/1_1_9_9/3_1_0_0	60/60/60/60	0	0.9		Intergenic	14672926	Intergenic	-	-
Chr10	14673409	T	C/T/C/T	127/38/227/51	5/15/23/8	1/0/1/0	0_0_3_2/8_6_0_1/2_0_11_10/3_4_0_0	60/60/60/60	0.0666667	0.913043		Intergenic	14673409	Intergenic	-	-
Chr10	14673633	T	C/T/C/T	128/78/225/48	6/16/25/6	1/0/0.5/0	0_0_2_3/8_8_0_0/1_2_8_11/3_3_0_0	59/60/59/60	0	0.863636		Intergenic	14673633	Intergenic	-	-
Chr10	14673656	A	G/A/G/A	128/81/225/45	6/17/22/5	1/0/0.5/0	0_0_2_3/5_12_0_0/1_3_8_8/2_3_0_0	59/60/59/60	0	0.8		Intergenic	14673656	Intergenic	-	-
Chr10	14673681	A	G/A/G/A	165/72/225/45	8/15/27/5	1/0/0.502/0	0_0_3_4/4_10_0_0/1_2_10_12/2_3_0_0	60/60/58/60	0	0.88		Intergenic	14673681	Intergenic	-	-
Chr10	14674773	T	C/T/C/T	182/50/225/66	8/19/20/12	1/0/0.5/0	0_0_5_3/9_9_0_1/3_0_9_7/6_6_0_0	58/60/59/60	0.0526316	0.842105		Intergenic	14674773	Intergenic	-	-
Chr10	14675057	T	C/T/C/T	210/53/225/48	10/20/22/6	1/0/0.5/0	0_0_5_4/9_10_1_0/2_2_10_8/4_2_0_0	60/60/60/60	0.05	0.818182		Intergenic	14675057	Intergenic	-	-
Chr10	14675262	T	C/T/C/T	110/32/224/42	6/13/19/4	1/0/0.5/0	0_0_0_6/3_9_0_1/2_3_4_9/0_4_0_0	60/60/60/60	0.0769231	0.722222		Intergenic	14675262	Intergenic	-	-
Chr10	14675375	T	C/T/C/T	140/48/224/39	6/6/19/3	1/0/0.5/0	0_0_2_4/2_4_0_0/0_3_5_10/0_3_0_0	60/60/60/60	0	0.833333		Intergenic	14675375	Intergenic	-	-
Chr10	14675665	T	C/T/C/T	118/87/220/42	5/19/16/5	1/0/1/0	0_0_3_2/13_6_0_0/1_0_8_5/1_3_0_0	60/60/60/60	0	0.928571		Intergenic	14675665	Intergenic	-	-
Chr10	14675690	T	C/T/C/T	128/50/159/42	5/19/10/4	1/0/0.5263/0	0_0_2_3/10_8_0_1/1_0_5_3/3_1_0_0	60/60/60/60	0.0526316	0.888889		Intergenic	14675690	Intergenic	-	-
Chr10	14675744	T	C/T/C/T	197/35/203/42	10/25/14/4	1/0/0.8294/0	0_0_5_4/11_11_1_1/1_0_6_5/2_2_0_0	60/60/60/60	0.0833333	0.916667		Intergenic	14675744	Intergenic	-	-
Chr10	14676018	A	G/A/G/A	222/99/222/48	11/23/24/6	1/0/1/0	0_0_7_4/13_10_0_0/0_1_11_10/3_3_0_0	60/60/60/60	0	0.954545		Intergenic	14676018	Intergenic	-	-
Chr10	14676098	T	C/T/C/T	207/111/222/51	10/28/21/7	1/0/1/0	0_0_7_3/13_14_0_0/0_0_9_12/5_2_0_0	60/60/60/60	0	1		Intergenic	14676098	Intergenic	-	-
Chr10	14676208	A	G/A/G/A	222/87/222/45	13/19/18/5	1/0/1/0	0_0_4_9/9_10_0_0/1_0_7_9/4_1_0_0	60/60/60/60	0	0.941176		Intergenic	14676208	Intergenic	-	-
Chr10	14676522	T	C/T/C/T	188/84/225/54	8/18/22/8	1/0/0.5/0	0_0_5_3/10_8_0_0/2_1_9_10/1_7_0_0	60/60/60/60	0	0.863636		Intergenic	14676522	Intergenic	-	-
Chr10	14676657	T	C/T/C/T	182/108/225/45	8/26/21/5	1/0/0.5/0	0_0_2_6/17_9_0_0/2_1_7_10/3_2_0_0	60/60/60/60	0	0.85		Intergenic	14676657	Intergenic	-	-
Chr10	14676668	T	C/T/C/T	207/105/225/48	9/26/20/6	1/0/0.5/0	0_0_3_6/15_10_0_0/1_2_8_9/4_2_0_0	60/60/60/60	0	0.85		Intergenic	14676668	Intergenic	-	-
Chr10	14676899	T	C/T/C/T	146/114/222/63	6/28/19/12	1/0/1/0	0_0_4_2/9_19_0_0/1_0_8_8/6_5_0_0	60/60/60/60	0	0.941176		Intergenic	14676899	Intergenic	-	-
Chr10	14677335	T	C/T/C/T	163/56/222/51	7/22/15/7	1/0/1/0	0_0_4_3/11_9_0_1/0_0_9_6/5_2_0_0	60/60/59/60	0.047619	1		Intergenic	14677335	Intergenic	-	-
Chr10	14717075	C	C/T/C/T	51/222/53/127	7/22/20/5	0/1/0/1	4_3_0_0/0_1_10_9/8_11_0_1/0_0_3_2	60/60/60/60	0.95	0.05		Intergenic	14717075	Intergenic	-	-
Chr10	14735776	C	C/T/T/T	36/222/69/73	2/17/13/3	0/1/0.5/1	1_1_0_0/1_0_5_11/4_5_2_2/0_0_1_2	60/60/60/60	0.941176	0.307692		Intergenic	14735776	Intergenic	-	-
Chr10	14757341	A	G/A/G/A	182/84/205/45	8/18/15/6	1/0/0.5001/0	0_0_5_3/9_9_0_0/1_1_7_4/4_1_0_0	60/60/60/60	0	0.846154		Intergenic	14757341	Intergenic	-	-
Chr10	14757532	C	C/T/C/T	54/222/93/149	8/13/21/7	0/1/0/1	6_2_0_0/0_0_6_7/10_11_0_0/0_0_2_4	60/60/60/60	1	0		Intergenic	14757532	Intergenic	-	-
Chr10	14761328	T	C/T/C/T	218/44/225/51	10/17/19/7	1/0/0.505/0	0_0_6_4/11_5_0_1/1_1_12_5/3_4_0_0	60/60/60/60	0.0588235	0.894737		Intergenic	14761328	Intergenic	-	-
Chr10	14761883	A	G/A/G/A	174/102/225/54	7/25/22/8	1/0/0.5/0	0_0_3_4/12_12_0_0/2_1_7_11/4_4_0_0	60/60/60/60	0	0.857143		Intergenic	14761883	Intergenic	-	-
Chr10	14762143	A	G/A/G/A	80.5/51/64/54	5/7/12/8	1/0/0.5001/0	0_0_0_4/2_5_0_0/0_2_3_6/2_6_0_0	40/32/30/35	0	0.818182		Intergenic	14762143	Intergenic	-	-
Chr10	14772204	T	C/T/C/T	152/102/215/45	7/24/18/6	1/0/0.5/0	0_0_3_3/13_11_0_0/3_3_5_7/2_3_0_0	60/60/60/60	0	0.666667		Intergenic	14772204	Intergenic	-	-
Chr10	14772248	T	C/T/C/T	222/111/201/60	13/27/18/10	1/0/0.5/0	0_0_5_6/14_13_0_0/2_2_3_11/3_7_0_0	60/60/60/60	0	0.777778		Intergenic	14772248	Intergenic	-	-
Chr10	14772479	T	C/T/C/T	218/50/194/36	11/20/17/2	1/0/0.5/0	0_0_6_4/9_9_1_0/1_3_10_3/1_1_0_0	60/60/60/60	0.0526316	0.764706		Intergenic	14772479	Intergenic	-	-
Chr10	14772480	A	G/A/G/A	210/50/191/36	12/20/17/2	1/0/0.5/0	0_0_5_4/9_9_1_0/1_3_10_3/1_1_0_0	60/60/60/60	0.0526316	0.764706		Intergenic	14772480	Intergenic	-	-
Chr10	14772511	T	C/T/C/T	222/50/225/33	10/19/18/2	1/0/0.5/0	0_0_6_4/9_9_1_0/1_2_8_7/0_1_0_0	60/60/60/60	0.0526316	0.833333		Intergenic	14772511	Intergenic	-	-
Chr10	14772550	T	C/T/C/T	222/75/225/39	13/15/18/3	1/0/0.5013/0	0_0_9_4/8_7_0_0/1_1_5_10/1_2_0_0	60/60/60/60	0	0.882353		Intergenic	14772550	Intergenic	-	-
Chr10	14772612	C	C/T/C/T	63/222/41/103	11/16/18/4	0/1/0/1	5_6_0_0/0_0_6_10/3_12_0_1/0_0_2_2	60/60/60/60	1	0.0625		Intergenic	14772612	Intergenic	-	-
Chr10	14772685	A	G/A/G/A	162/41/217/39	8/17/14/3	1/0/1/0	0_0_1_7/8_7_0_1/0_1_4_8/1_2_0_0	60/60/60/60	0.0625	0.923077		Intergenic	14772685	Intergenic	-	-
Chr10	14773230	T	C/T/C/T	127/35/216/51	6/14/18/7	1/0/0.5/0	0_0_3_2/8_5_0_1/4_1_9_4/5_2_0_0	60/60/60/60	0.0714286	0.722222		Intergenic	14773230	Intergenic	-	-
Chr10	14773312	T	C/T/C/T	222/56/225/45	10/21/25/5	1/0/0.5/0	0_0_5_5/9_11_0_1/6_2_9_6/2_3_0_0	60/60/60/60	0.047619	0.652174		Intergenic	14773312	Intergenic	-	-
Chr10	14773329	T	C/T/C/T	222/50/225/48	13/19/28/6	1/0/0.5/0	0_0_6_6/9_9_0_1/6_4_10_8/2_4_0_0	60/60/60/60	0.0526316	0.642857		Intergenic	14773329	Intergenic	-	-
Chr10	14773340	A	G/A/G/A	222/84/225/48	13/18/28/6	1/0/0.5/0	0_0_7_6/9_9_0_0/6_4_9_9/2_4_0_0	60/60/60/60	0	0.642857		Intergenic	14773340	Intergenic	-	-
Chr10	14773359	T	C/T/C/T	222/87/225/54	13/19/25/9	1/0/0.5/0	0_0_8_4/9_10_0_0/2_4_6_10/3_5_0_0	60/60/60/60	0	0.727273		Intergenic	14773359	Intergenic	-	-
Chr10	14773492	T	C/T/C/T	210/53/225/66	9/21/24/12	1/0/0.5025/0	0_0_5_4/9_10_1_0/0_3_11_9/6_6_0_0	60/60/60/60	0.05	0.869565		Intergenic	14773492	Intergenic	-	-
Chr10	14773775	C	C/T/C/T	66/227/81/162	13/24/18/8	0/1/0/1	3_9_0_0/0_2_12_9/6_11_0_0/0_0_5_2	60/60/60/60	0.913043	0		Intergenic	14773775	Intergenic	-	-
Chr10	14773960	A	G/A/G/A	222/80/225/51	12/25/20/7	1/0/0.5163/0	0_0_6_5/15_9_0_1/2_0_9_8/2_5_0_0	60/60/60/60	0.04	0.894737		Intergenic	14773960	Intergenic	-	-
Chr10	14774378	T	C/T/C/T	172/77/225/36	7/28/23/2	1/0/0.5001/0	0_0_4_3/15_12_0_1/0_3_10_8/1_1_0_0	60/60/59/60	0.0357143	0.857143		Intergenic	14774378	Intergenic	-	-
Chr10	14774514	T	C/T/C/T	174/90/222/51	7/21/19/7	1/0/1/0	0_0_3_4/12_8_0_0/1_0_7_10/5_2_0_0	60/60/60/60	0	0.944444		Intergenic	14774514	Intergenic	-	-
Chr10	14774517	T	C/T/C/T	174/87/225/51	7/19/21/7	1/0/0.5/0	0_0_3_4/11_8_0_0/2_1_7_9/5_2_0_0	60/60/60/60	0	0.842105		Intergenic	14774517	Intergenic	-	-
Chr10	14774552	A	G/A/G/A	128/84/210/45	5/18/20/6	1/0/0.5/0	0_0_2_3/11_7_0_0/3_2_7_6/3_2_0_0	60/60/60/60	0	0.722222		Intergenic	14774552	Intergenic	-	-
Chr10	14774553	T	C/T/C/T	128/81/225/48	5/17/19/6	1/0/0.5/0	0_0_2_3/10_7_0_0/2_2_7_6/4_2_0_0	60/60/60/60	0	0.764706		Intergenic	14774553	Intergenic	-	-
Chr10	14774801	G	G/A/A/A	48/222/47/138	7/26/19/6	0/1/0.5/1	5_1_0_0/1_0_17_7/8_7_3_1/0_0_2_4	60/60/60/60	0.96	0.210526		Intergenic	14774801	Intergenic	-	-
Chr10	14774986	G	G/A/G/A	72/226/81/187	14/25/18/9	0/0.7304/0/1	9_5_0_0/1_1_9_13/11_6_0_0/0_0_6_3	60/60/60/60	0.916667	0		Intergenic	14774986	Intergenic	-	-
Chr10	14775324	T	C/T/C/T	220/40/222/48	11/25/24/6	1/0/1/0	0_0_3_7/10_12_1_1/1_0_6_15/4_2_0_0	60/60/60/60	0.0833333	0.954545		Intergenic	14775324	Intergenic	-	-
Chr10	14775577	A	G/A/G/A	152/68/222/78	6/25/16/16	1/0/1/0	0_0_3_3/10_14_0_1/0_0_9_6/8_8_0_0	60/60/60/60	0.04	1		Intergenic	14775577	Intergenic	-	-
Chr10	14775585	C	C/T/C/T	51/222/78/222	7/26/16/15	0/1/0/1	3_4_0_0/0_1_10_15/9_7_0_0/0_0_7_8	60/60/60/60	0.961538	0		Intergenic	14775585	Intergenic	-	-
Chr10	14775586	C	C/T/C/T	48/222/78/222	7/26/17/15	0/1/0/1	2_4_0_0/0_1_10_15/10_6_0_0/0_0_7_8	60/60/60/60	0.961538	0		Intergenic	14775586	Intergenic	-	-
Chr10	14775754	T	C/T/C/T	222/63/195/48	10/11/11/6	1/0/0.6243/0	0_0_6_4/5_6_0_0/1_0_4_6/3_3_0_0	60/60/60/60	0	0.909091		Intergenic	14775754	Intergenic	-	-
Chr10	14775857	A	G/A/G/A	222/90/225/48	11/20/17/6	1/0/0.504/0	0_0_6_5/10_10_0_0/2_0_6_9/4_2_0_0	60/60/60/60	0	0.882353		Intergenic	14775857	Intergenic	-	-
Chr10	14775892	A	G/A/G/A	118/62/223/54	7/23/16/8	1/0/1/0	0_0_2_3/11_11_1_0/1_0_8_7/3_5_0_0	60/60/60/60	0.0434783	0.9375		Intergenic	14775892	Intergenic	-	-
Chr10	14776041	T	C/T/C/T	210/50/222/57	9/20/16/9	1/0/1/0	0_0_5_4/10_8_0_1/0_1_11_4/5_4_0_0	60/60/60/60	0.0526316	0.9375		Intergenic	14776041	Intergenic	-	-
Chr10	14776244	A	G/A/G/A	199/81/222/54	10/17/22/9	1/0/1/0	0_0_4_6/9_8_0_0/0_1_9_11/4_4_0_0	60/60/60/60	0	0.952381		Intergenic	14776244	Intergenic	-	-
Chr10	14776305	T	C/T/C/T	127/75/222/63	6/16/21/12	1/0/1/0	0_0_3_2/8_7_0_0/1_0_7_12/8_3_0_0	60/60/60/60	0	0.95		Intergenic	14776305	Intergenic	-	-
Chr10	14776323	A	G/A/G/A	172/81/222/63	7/17/22/11	1/0/1/0	0_0_4_3/8_9_0_0/1_0_8_11/7_4_0_0	60/60/60/60	0	0.95		Intergenic	14776323	Intergenic	-	-
Chr10	14776477	A	G/A/G/A	218/75/225/54	10/15/19/8	1/0/0.5/0	0_0_4_6/7_8_0_0/2_1_8_8/4_4_0_0	60/60/60/60	0	0.842105		Intergenic	14776477	Intergenic	-	-
Chr10	14776777	A	G/A/G/A	222/90/205/54	14/20/15/8	1/0/0.5/0	0_0_6_6/10_10_0_0/2_1_6_5/3_5_0_0	60/60/60/60	0	0.785714		Intergenic	14776777	Intergenic	-	-
Chr10	14777035	A	G/A/G/A	206/90/176/54	11/20/13/9	1/0/0.5/0	0_0_2_9/9_11_0_0/1_2_6_3/6_2_0_0	60/60/60/60	0	0.75		Intergenic	14777035	Intergenic	-	-
Chr10	14777148	T	C/T/C/T	182/90/225/60	8/20/27/10	1/0/0.5/0	0_0_2_6/10_10_0_0/1_3_10_10/5_5_0_0	60/60/60/60	0	0.833333		Intergenic	14777148	Intergenic	-	-
Chr10	14777227	T	C/T/C/T	103/78/225/66	4/17/20/12	1/0/0.5163/0	0_0_2_2/9_7_0_0/0_2_5_12/6_6_0_0	60/60/60/60	0	0.894737		Intergenic	14777227	Intergenic	-	-
Chr10	14777392	A	G/A/G/A	103/41/222/57	6/16/13/9	1/0/1/0	0_0_2_2/4_11_1_0/0_0_8_4/3_6_0_0	60/60/60/60	0.0625	1		Intergenic	14777392	Intergenic	-	-
Chr10	14777470	G	G/A/G/A	42/224/78/222	4/15/16/10	0/1/0/1	3_1_0_0/1_0_5_8/11_5_0_0/0_0_4_6	60/60/60/60	0.928571	0		Intergenic	14777470	Intergenic	-	-
Chr10	14777601	A	G/A/G/A	172/66/222/42	7/12/21/4	1/0/1/0	0_0_4_3/7_5_0_0/1_0_10_9/3_1_0_0	60/60/60/60	0	0.95		Intergenic	14777601	Intergenic	-	-
Chr10	14777711	A	G/A/G/A	222/47/222/54	10/18/20/9	1/0/1/0	0_0_5_5/9_8_0_1/0_1_9_8/4_4_0_0	60/60/60/60	0.0555556	0.944444		Intergenic	14777711	Intergenic	-	-
Chr10	14778039	T	C/T/C/T	210/99/225/60	9/23/24/11	1/0/0.5/0	0_0_5_4/13_10_0_0/1_2_8_11/3_7_0_0	60/60/60/60	0	0.863636		Intergenic	14778039	Intergenic	-	-
Chr10	14778234	T	C/T/C/T	222/99/225/54	14/23/20/8	1/0/0.5025/0	0_0_7_7/11_12_0_0/1_1_10_6/6_2_0_0	60/60/60/60	0	0.888889		Intergenic	14778234	Intergenic	-	-
Chr10	14778391	T	C/T/C/T	221/59/225/63	12/22/31/11	1/0/0.5/0	0_0_7_4/12_9_1_0/3_2_12_13/4_7_0_0	60/60/60/60	0.0454545	0.833333		Intergenic	14778391	Intergenic	-	-
Chr10	14778838	A	G/A/G/A	184/33/185/48	8/24/13/6	1/0/0.5/0	0_0_3_5/11_11_2_0/1_2_7_3/3_3_0_0	60/60/60/60	0.0833333	0.769231		Intergenic	14778838	Intergenic	-	-
Chr10	14778845	A	G/A/G/A	166/36/185/48	7/25/13/6	1/0/0.5/0	0_0_3_4/12_11_2_0/1_2_7_3/3_3_0_0	60/60/60/60	0.08	0.769231		Intergenic	14778845	Intergenic	-	-
Chr10	14779183	A	G/A/G/A	207/31/224/36	9/26/28/2	1/0/1/0	0_0_3_6/14_9_1_1/2_1_13_10/1_1_0_0	60/60/60/60	0.08	0.884615		Intergenic	14779183	Intergenic	-	-
Chr10	14779638	T	C/T/C/T	211/99/222/39	10/23/23/3	1/0/1/0	0_0_7_3/9_14_0_0/0_0_10_12/2_1_0_0	60/60/57/60	0	1		Intergenic	14779638	Intergenic	-	-
Chr10	14779662	T	C/T/C/T	222/81/222/36	13/18/23/2	1/0/1/0	0_0_7_6/7_10_0_0/0_0_9_14/2_0_0_0	60/60/57/60	0	1		Intergenic	14779662	Intergenic	-	-
Chr10	14779701	C	C/T/C/T	75/222/93/35.8	15/21/21/2	0/1/0/1	9_6_0_0/0_0_6_10/10_11_0_0/0_0_2_0	60/60/60/60	1	0		Intergenic	14779701	Intergenic	-	-
Chr10	14779897	C	C/T/C/T	54/224/53/103	8/16/21/4	0/1/0/1	4_4_0_0/1_0_8_5/10_9_0_1/0_0_2_2	60/60/60/60	0.928571	0.05		Intergenic	14779897	Intergenic	-	-
Chr10	14780093	T	C/T/C/T	140/89/131/69	6/32/12/13	1/0/0.5/0	0_0_2_4/13_18_0_1/3_0_8_1/8_5_0_0	60/60/60/60	0.03125	0.75		Intergenic	14780093	Intergenic	-	-
Chr10	14780094	T	C/T/C/T	118/89/139/69	6/32/12/13	1/0/0.5/0	0_0_2_3/13_18_0_1/3_0_8_1/8_5_0_0	60/60/60/60	0.03125	0.75		Intergenic	14780094	Intergenic	-	-
Chr10	14780216	T	C/T/C/T	194/62/213/57	10/23/12/9	1/0/0.8294/0	0_0_2_7/9_13_0_1/1_0_6_5/5_4_0_0	60/60/60/60	0.0434783	0.916667		Intergenic	14780216	Intergenic	-	-
Chr10	14780261	T	C/T/C/T	194/81/222/60	9/17/20/10	1/0/1/0	0_0_2_7/7_10_0_0/0_0_10_8/4_6_0_0	60/60/60/60	0	1		Intergenic	14780261	Intergenic	-	-
Chr10	14780306	T	C/T/C/T	149/84/222/63	6/18/27/11	1/0/1/0	0_0_2_4/8_10_0_0/0_0_13_12/4_7_0_0	60/60/60/60	0	1		Intergenic	14780306	Intergenic	-	-
Chr10	14780471	T	C/T/C/T	219/81/222/48	11/17/21/6	1/0/1/0	0_0_8_3/9_8_0_0/1_0_9_10/4_2_0_0	60/60/60/60	0	0.95		Intergenic	14780471	Intergenic	-	-
Chr10	14780649	A	G/A/G/A	96.3/78/225/57	6/16/22/9	1/0/0.5207/0	0_0_0_5/6_10_0_0/1_1_10_9/3_6_0_0	60/60/60/60	0	0.904762		Intergenic	14780649	Intergenic	-	-
Chr10	14780912	T	C/T/C/T	127/81/222/51	6/18/35/7	1/0/1/0	0_0_3_2/10_7_0_0/1_1_16_15/3_4_0_0	60/60/60/60	0	0.939394		Intergenic	14780912	Intergenic	-	-
Chr10	14781046	T	C/T/C/T	222/71/225/42	10/27/25/5	1/0/0.5001/0	0_0_5_5/12_13_1_0/2_1_9_12/2_2_0_0	60/60/60/60	0.0384615	0.875		Intergenic	14781046	Intergenic	-	-
Chr10	14781103	T	C/T/C/T	187/62/222/54	11/23/22/8	1/0/1/0	0_0_8_2/5_17_1_0/0_1_8_11/3_5_0_0	60/60/60/60	0.0434783	0.95		Intergenic	14781103	Intergenic	-	-
Chr10	14781182	T	C/T/C/T	201/31/223/54	10/25/15/8	1/0/1/0	0_0_6_3/10_13_1_1/0_1_7_7/4_4_0_0	60/60/60/60	0.08	0.933333		Intergenic	14781182	Intergenic	-	-
Chr10	14781206	T	C/T/C/T	222/39/223/54	11/26/15/8	1/0/1/0	0_0_7_4/13_11_0_2/0_1_7_7/5_3_0_0	60/60/60/60	0.0769231	0.933333		Intergenic	14781206	Intergenic	-	-
Chr10	14781911	T	C/T/C/T	118/71/222/42	6/26/16/4	1/0/0.5/0	0_0_2_3/14_11_0_1/2_1_5_8/1_3_0_0	60/60/60/60	0.0384615	0.8125		Intergenic	14781911	Intergenic	-	-
Chr10	14782091	T	C/T/C/T	188/81/222/36	9/17/17/2	1/0/1/0	0_0_5_3/7_10_0_0/0_0_7_8/0_2_0_0	60/60/60/60	0	1		Intergenic	14782091	Intergenic	-	-
Chr10	14782722	T	C/T/C/T	222/56/222/45	13/21/25/7	1/0/1/0	0_0_8_5/8_12_0_1/0_0_5_17/3_2_0_0	60/60/60/60	0.047619	1		Intergenic	14782722	Intergenic	-	-
Chr10	14782723	C	C/T/C/T	69/222/102/118	13/21/25/5	0/1/0/1	8_5_0_0/0_1_8_12/6_18_0_0/0_0_3_2	60/60/60/60	0.952381	0		Intergenic	14782723	Intergenic	-	-
Chr10	14783018	T	C/T/C/T	128/96/86/51	10/22/16/7	1/0/0.5/0	0_0_2_3/10_12_0_0/2_1_2_2/3_4_0_0	60/60/60/60	0	0.571429		Intergenic	14783018	Intergenic	-	-
Chr10	14783244	T	C/T/C/T	150/84/225/48	7/18/19/7	1/0/0.5/0	0_0_1_6/8_10_0_0/0_3_8_5/2_4_0_0	60/60/60/60	0	0.8125		Intergenic	14783244	Intergenic	-	-
Chr10	14783358	T	C/T/C/T	35.8/96/173/57	2/23/13/9	1/0/0.6243/0	0_0_2_0/12_10_0_0/1_0_2_8/6_3_0_0	60/60/60/60	0	0.909091		Intergenic	14783358	Intergenic	-	-
Chr10	14783552	A	G/A/G/A	152/41/225/48	6/19/18/6	1/0/0.5006/0	0_0_3_3/5_10_1_0/1_1_5_9/2_4_0_0	60/60/59/60	0.0625	0.875		Intergenic	14783552	Intergenic	-	-
Chr10	14783657	A	G/A/G/A	52/47/135/51	3/18/10/7	1/0/0.5554/0	0_0_0_3/6_11_0_1/0_1_3_6/2_5_0_0	43/58/47/58	0.0555556	0.9		Intergenic	14783657	Intergenic	-	-
Chr10	14783685	T	C/T/C/T	44/50/36/51	3/19/7/7	1/0/0.5032/0	0_0_0_3/5_13_0_1/0_1_2_3/3_4_0_0	30/58/32/57	0.0526316	0.833333		Intergenic	14783685	Intergenic	-	-
Chr10	14784034	T	C/T/C/T	219/72/198/45	11/14/16/5	1/0/0.5003/0	0_0_8_3/6_8_0_0/2_0_6_5/2_3_0_0	57/60/55/60	0	0.846154		Intergenic	14784034	Intergenic	-	-
Chr10	14784042	A	G/A/G/A	219/69/224/42	11/14/14/4	1/0/1/0	0_0_8_3/5_8_0_0/1_0_7_6/1_3_0_0	57/60/54/60	0	0.928571		Intergenic	14784042	Intergenic	-	-
Chr10	14784633	A	G/A/G/A	182/84/205/42	8/19/14/4	1/0/0.8294/0	0_0_2_6/14_4_0_0/0_1_7_4/2_2_0_0	60/60/58/60	0	0.916667		Intergenic	14784633	Intergenic	-	-
Chr10	14784641	A	G/A/G/A	150/53/216/42	9/20/16/4	1/0/1/0	0_0_1_6/14_5_0_1/0_1_8_5/2_2_0_0	60/60/59/60	0.05	0.928571		Intergenic	14784641	Intergenic	-	-
Chr10	14784938	T	C/T/C/T	136/96/222/39	6/22/20/3	1/0/1/0	0_0_1_5/13_9_0_0/0_1_7_12/1_2_0_0	60/60/60/60	0	0.95		Intergenic	14784938	Intergenic	-	-
Chr10	14785255	T	C/T/C/T	118/69/222/45	6/13/18/6	1/0/1/0	0_0_2_3/6_7_0_0/0_0_11_7/3_2_0_0	59/60/59/60	0	1		Intergenic	14785255	Intergenic	-	-
Chr10	14786170	C	C/T/C/T	51/222/46/215	7/23/31/10	0/1/0/1	4_3_0_0/0_0_11_12/12_16_1_1/0_0_5_5	60/60/60/60	1	0.0666667		Intergenic	14786170	Intergenic	-	-
Chr10	14786941	A	G/A/G/A	136/75/225/60	6/17/17/11	1/0/0.5/0	0_0_1_5/5_10_0_0/1_2_8_6/4_6_0_0	60/60/60/60	0	0.823529		Intergenic	14786941	Intergenic	-	-
Chr10	14787165	C	C/T/C/T	42/222/90/97.5	5/15/21/5	0/1/0/1	3_1_0_0/0_0_7_6/12_8_0_0/0_0_1_3	60/60/60/60	1	0		Intergenic	14787165	Intergenic	-	-
Chr10	14788502	T	C/T/C/T	222/78/225/51	12/17/22/8	1/0/0.5001/0	0_0_5_7/10_6_0_0/1_2_10_8/1_6_0_0	56/52/53/52	0	0.857143		Intergenic	14788502	Intergenic	-	-
Chr10	14788989	C	C/T/C/T	45/222/44/128	5/17/17/5	0/1/0/1	3_2_0_0/0_0_10_7/9_7_1_0/0_0_2_3	60/60/60/60	1	0.0588235		Intergenic	14788989	Intergenic	-	-
Chr10	14790397	A	G/A/G/A	149/63/225/57	7/20/22/9	1/0/0.5163/0	0_0_2_4/10_9_0_1/0_2_10_7/3_6_0_0	60/60/60/60	0.05	0.894737		Intergenic	14790397	Intergenic	-	-
Chr10	14790736	C	C/T/C/T	66/222/47/222	12/24/19/11	0/1/0/1	8_4_0_0/0_1_11_11/7_10_1_0/0_0_6_4	60/60/59/60	0.956522	0.0555556		Intergenic	14790736	Intergenic	-	-
Chr10	14791167	C	C/T/C/T	54/222/41/165	8/22/18/7	0/1/0/1	2_6_0_0/1_0_13_8/5_10_1_0/0_0_4_3	60/60/60/60	0.954545	0.0625		Intergenic	14791167	Intergenic	-	-
Chr10	14792209	C	C/T/C/T	69/222/147/222	13/14/41/13	0/1/0/1	7_6_0_0/0_0_5_8/22_17_0_0/0_0_8_5	54/60/55/60	1	0		Intergenic	14792209	Intergenic	-	-
Chr10	14792279	G	G/A/G/A	72/222/98/210	14/15/35/12	0/1/0/1	7_7_0_0/0_0_4_9/16_18_0_1/0_0_6_4	52/60/57/60	1	0.0285714		Intergenic	14792279	Intergenic	-	-
Chr10	14792437	C	C/T/C/T	57/224/56/222	9/14/22/17	0/1/0/1	5_4_0_0/1_0_8_5/7_13_0_1/0_0_7_10	58/60/56/60	0.928571	0.047619		Intergenic	14792437	Intergenic	-	-
Chr10	14795616	C	C/T/C/T	69/223/69/80.5	13/16/13/4	0/1/0/1	8_5_0_0/1_0_9_6/7_6_0_0/0_0_0_4	60/60/60/60	0.9375	0		Intergenic	14795616	Intergenic	-	-
Chr10	14796756	C	C/T/C/T	60/222/50/128	10/29/19/5	0/1/0/1	4_6_0_0/0_1_9_16/8_10_1_0/0_0_2_3	60/60/60/60	0.961538	0.0526316		Intergenic	14796756	Intergenic	-	-
Chr10	14796812	A	G/A/G/A	222/74/222/54	12/27/18/8	1/0/1/0	0_0_5_7/13_13_0_1/0_0_10_8/3_5_0_0	60/60/60/60	0.037037	1		Intergenic	14796812	Intergenic	-	-
Chr10	14796841	C	C/T/C/T	78/222/90/222	16/22/21/11	0/1/0/1	7_9_0_0/0_0_11_9/10_10_0_0/0_0_7_4	60/60/60/60	1	0		Intergenic	14796841	Intergenic	-	-
Chr10	14798792	A	G/A/G/A	116/62/99/51	5/23/6/9	1/0/0.5032/0	0_0_4_1/8_14_1_0/0_1_3_2/5_2_0_0	60/60/60/60	0.0434783	0.833333		Intergenic	14798792	Intergenic	-	-
Chr10	14798846	G	G/A/A/A	63/225/57/211	11/23/7/11	0/0.543/0.5/1	6_5_0_0/1_1_9_11/1_2_1_2/0_0_7_3	60/60/60/60	0.909091	0.5		Intergenic	14798846	Intergenic	-	-
Chr10	14798881	G	G/A/A/A	60/223/49/222	10/27/9/14	0/1/0.5/1	5_5_0_0/1_1_13_12/3_3_1_2/0_0_9_5	60/60/60/60	0.925926	0.333333		Intergenic	14798881	Intergenic	-	-
Chr10	14799441	G	G/A/G/A	63/222/83/187	12/22/26/8	0/1/0/1	6_5_0_0/1_0_8_12/16_9_1_0/0_0_4_4	58/60/60/60	0.952381	0.0384615		Intergenic	14799441	Intergenic	-	-
Chr10	14800520	G	G/A/G/A	48/222/90/222	6/18/20/14	0/1/0/1	1_5_0_0/0_0_10_7/12_8_0_0/0_0_4_9	60/60/60/60	1	0		Intergenic	14800520	Intergenic	-	-
Chr10	14800981	C	C/T/C/T	51/226/33/155	7/23/26/7	0/0.6672/0/1	2_5_0_0/2_0_11_9/10_12_2_0/0_0_4_3	60/60/60/60	0.909091	0.0833333		Intergenic	14800981	Intergenic	-	-
Chr10	14802184	C	C/T/C/T	51/222/32/192	7/30/13/8	0/1/0/1	4_3_0_0/0_1_17_11/6_6_1_0/0_0_3_5	60/60/60/60	0.965517	0.0769231		Intergenic	14802184	Intergenic	-	-
Chr10	14803391	T	C/T/C/T	149/41/225/60	7/16/18/10	1/0/0.5013/0	0_0_2_4/6_9_0_1/1_1_8_7/7_3_0_0	60/60/60/60	0.0625	0.882353		Intergenic	14803391	Intergenic	-	-
Chr10	14803632	C	C/T/C/T	57/222/59/162	9/25/22/9	0/1/0/1	2_7_0_0/0_0_13_8/9_12_1_0/0_0_1_7	60/60/60/60	1	0.0454545		Intergenic	14803632	Intergenic	-	-
Chr10	14803750	G	G/A/G/A	57/222/41/174	9/17/17/7	0/1/0/1	5_4_0_0/0_0_8_9/7_8_0_1/0_0_3_4	60/60/60/60	1	0.0625		Intergenic	14803750	Intergenic	-	-
Chr10	14803892	G	G/A/G/A	75/222/44/152	15/25/18/7	0/1/0/1	9_6_0_0/0_0_11_13/10_6_1_0/0_0_3_3	60/60/60/60	1	0.0588235		Intergenic	14803892	Intergenic	-	-
Chr10	14805096	G	G/A/G/A	42/194/78/60	4/11/17/3	0/1/0/1	2_2_0_0/0_0_8_2/13_3_0_0/0_0_3_0	60/60/60/60	1	0		Intergenic	14805096	Intergenic	-	-
Chr10	14805268	G	G/A/G/A	39/222/44/222	3/12/18/10	0/1/0/1	3_0_0_0/0_0_4_8/7_9_1_0/0_0_5_5	60/60/60/60	1	0.0588235		Intergenic	14805268	Intergenic	-	-
Chr10	14806909	T	C/T/C/T	91.5/50/225/54	5/19/21/8	1/0/0.5207/0	0_0_2_2/7_11_0_1/1_1_7_12/3_5_0_0	60/60/60/60	0.0526316	0.904762		Intergenic	14806909	Intergenic	-	-
Chr10	14808582	C	C/T/C/T	39/186/51/110	3/11/7/5	0/0.5554/0/1	1_2_0_0/1_0_5_4/4_3_0_0/0_0_1_4	55/60/58/60	0.9	0		Intergenic	14808582	Intergenic	-	-
Chr10	14809663	G	G/A/G/A	51/222/41/72	7/18/16/4	0/1/0/1	6_1_0_0/0_0_6_11/9_6_1_0/0_0_2_1	60/60/60/60	1	0.0625		Intergenic	14809663	Intergenic	-	-
Chr10	14810814	G	G/A/A/A	72/222/54/222	14/15/25/11	0/1/0.5/1	7_7_0_0/0_0_10_5/11_8_3_2/0_0_6_5	60/60/60/60	1	0.208333		Intergenic	14810814	Intergenic	-	-
Chr10	14810899	A	G/A/G/A	222/96/225/66	17/23/25/13	1/0/0.5/0	0_0_10_6/16_6_0_0/4_1_10_10/4_8_0_0	56/55/55/54	0	0.8		Intergenic	14810899	Intergenic	-	-
Chr10	14825644	G	G/A/G/A	51/222/32/80.5	7/11/15/5	0/1/0/1	5_2_0_0/0_0_6_5/9_3_1_0/0_0_4_0	60/60/60/60	1	0.0769231		Intergenic	14825644	Intergenic	-	-
Chr10	14825783	G	G/A/G/A	36/222/32/127	5/12/14/6	0/1/0/1	0_2_0_0/0_0_5_6/6_6_0_1/0_0_3_2	60/59/60/59	1	0.0769231		Intergenic	14825783	Intergenic	-	-
Chr10	14826052	C	C/T/C/T	51/222/63/118	7/14/11/5	0/1/0/1	3_4_0_0/0_0_8_6/5_6_0_0/0_0_2_3	60/60/60/60	1	0		Intergenic	14826052	Intergenic	-	-
Chr10	14826059	C	C/T/C/T	51/222/63/118	7/15/11/6	0/1/0/1	3_4_0_0/0_0_7_6/6_5_0_0/0_0_2_3	60/60/60/60	1	0		Intergenic	14826059	Intergenic	-	-
Chr10	14827086	G	G/A/G/A	51/227/81/210	7/26/17/9	0/1/0/1	3_4_0_0/0_2_12_9/9_8_0_0/0_0_5_4	60/60/60/60	0.913043	0		Intergenic	14827086	Intergenic	-	-
Chr10	14827609	C	C/T/C/T	72/225/50/171	14/32/19/11	0/0.505/0/1	10_4_0_0/1_2_15_12/8_10_0_1/0_0_9_1	60/60/60/60	0.9	0.0526316		Intergenic	14827609	Intergenic	-	-
Chr10	14827667	C	C/T/C/T	78/225/84/222	16/35/18/11	0/0.543/0/1	11_5_0_0/1_2_20_10/9_9_0_0/0_0_5_5	60/60/60/59	0.909091	0		Intergenic	14827667	Intergenic	-	-
Chr10	14827802	C	C/T/C/T	93/222/99/103	23/30/23/5	0/1/0/1	7_14_0_0/0_0_15_13/12_11_0_0/0_0_2_2	60/60/60/60	1	0		Intergenic	14827802	Intergenic	-	-
Chr10	14827981	C	C/T/C/T	60/222/44/182	10/27/17/9	0/1/0/1	3_7_0_0/0_0_8_18/4_12_1_0/0_0_2_6	60/60/60/60	1	0.0588235		Intergenic	14827981	Intergenic	-	-
Chr10	14828235	C	C/T/C/T	63/222/38/152	11/20/16/7	0/1/0/1	8_3_0_0/0_1_7_10/8_6_1_0/0_0_3_3	60/60/60/60	0.944444	0.0666667		Intergenic	14828235	Intergenic	-	-
Chr10	14828331	G	G/A/A/A	57/222/34/201	9/26/14/9	0/1/0.5/1	7_2_0_0/0_1_14_11/3_8_2_1/0_0_6_3	60/60/60/60	0.961538	0.214286		Intergenic	14828331	Intergenic	-	-
Chr10	14828969	G	G/A/G/A	72/222/44/176	14/23/17/8	0/1/0/1	8_6_0_0/0_0_10_11/11_5_1_0/0_0_5_3	60/60/60/60	1	0.0588235		Intergenic	14828969	Intergenic	-	-
Chr10	14828979	C	C/T/C/T	69/222/44/210	14/21/17/9	0/1/0/1	6_7_0_0/0_0_9_11/11_5_1_0/0_0_5_4	60/60/60/60	1	0.0588235		Intergenic	14828979	Intergenic	-	-
Chr10	14829074	G	G/A/G/A	63/222/50/129	11/20/20/6	0/1/0/1	4_7_0_0/0_0_9_10/10_8_1_0/0_0_3_3	60/60/60/60	1	0.0526316		Intergenic	14829074	Intergenic	-	-
Chr10	14829116	C	C/T/C/T	66/222/62/143	13/21/23/6	0/1/0/1	6_6_0_0/1_0_9_11/11_11_0_1/0_0_2_4	60/60/60/60	0.952381	0.0434783		Intergenic	14829116	Intergenic	-	-
Chr10	14830299	C	C/T/C/T	51/222/102/146	7/15/24/6	0/1/0/1	3_4_0_0/0_0_7_5/10_14_0_0/0_0_4_2	60/60/60/60	1	0		Intergenic	14830299	Intergenic	-	-
Chr10	14830471	C	C/T/C/T	42/222/44/166	4/19/17/9	0/1/0/1	2_2_0_0/0_0_11_7/7_9_0_1/0_0_5_3	60/60/60/60	1	0.0588235		Intergenic	14830471	Intergenic	-	-
Chr10	14830874	C	C/T/C/T	60/225/50/128	10/27/19/7	0/1/0/1	6_4_0_0/1_1_17_7/7_11_1_0/0_0_2_3	60/60/60/60	0.923077	0.0526316		Intergenic	14830874	Intergenic	-	-
Chr10	14831053	C	C/T/T/T	60/222/120/222	10/36/15/11	0/1/0.5/1	4_6_0_0/0_1_20_15/4_4_3_3/0_0_7_4	60/60/60/60	0.972222	0.428571		Intergenic	14831053	Intergenic	-	-
Chr10	14831604	G	G/A/G/A	63/222/72/128	12/24/14/5	0/1/0/1	6_5_0_0/0_1_13_9/7_7_0_0/0_0_2_3	60/60/60/60	0.956522	0		Intergenic	14831604	Intergenic	-	-
Chr10	14832734	G	G/A/A/A	45/222/46/182	6/18/16/9	0/1/0.5/1	2_3_0_0/0_0_5_13/7_4_4_0/0_0_2_6	60/60/60/60	1	0.266667		Intergenic	14832734	Intergenic	-	-
Chr10	14832783	C	C/T/C/T	60/222/44/183	10/20/17/9	0/1/0/1	5_5_0_0/0_0_9_11/8_8_1_0/0_0_3_5	60/60/60/60	1	0.0588235		Intergenic	14832783	Intergenic	-	-
Chr10	14833015	G	G/A/A/A	60/222/54/118	10/16/18/5	0/1/0.5/1	3_7_0_0/0_0_7_9/4_10_2_2/0_0_2_3	60/60/60/60	1	0.222222		Intergenic	14833015	Intergenic	-	-
Chr10	14833025	C	C/T/T/T	66/222/82/152	12/17/19/6	0/1/0.5/1	2_10_0_0/0_0_7_10/3_10_2_3/0_0_3_3	60/60/60/60	1	0.277778		Intergenic	14833025	Intergenic	-	-
Chr10	14833055	C	C/T/T/T	63/222/60/62	12/17/17/4	0/1/0.5/1	1_10_0_0/0_0_5_12/3_9_2_2/0_0_1_2	60/60/60/60	1	0.25		Intergenic	14833055	Intergenic	-	-
Chr10	14845241	C	C/T/C/T	51/224/50/103	7/14/20/4	0/1/0/1	1_6_0_0/1_0_7_6/7_11_0_1/0_0_2_2	60/60/60/60	0.928571	0.0526316		Intergenic	14845241	Intergenic	-	-
Chr10	14845272	C	C/T/C/T	48/222/41/103	6/18/20/4	0/1/0/1	2_4_0_0/1_0_7_9/5_10_0_1/0_0_2_2	60/60/60/60	0.941176	0.0625		Intergenic	14845272	Intergenic	-	-
Chr10	14845285	G	G/A/G/A	48/222/44/103	6/18/20/4	0/1/0/1	2_4_0_0/1_0_6_10/5_11_0_1/0_0_2_2	60/60/60/60	0.941176	0.0588235		Intergenic	14845285	Intergenic	-	-
Chr10	14845299	G	G/A/G/A	45/222/41/92.5	5/17/18/4	0/1/0/1	2_3_0_0/1_0_6_10/3_12_0_1/0_0_2_2	60/60/60/60	0.941176	0.0625		Intergenic	14845299	Intergenic	-	-
Chr10	14845755	C	C/T/C/T	39/128/54/35.8	3/6/8/2	0/1/0/1	3_0_0_0/0_0_2_3/8_0_0_0/0_0_0_2	54/60/60/60	1	0		Intergenic	14845755	Intergenic	-	-
Chr10	14845833	C	C/T/C/T	42/140/81/83.3	5/9/17/5	0/1/0/1	2_2_0_0/0_0_6_1/15_2_0_0/0_0_5_0	60/60/60/60	1	0		Intergenic	14845833	Intergenic	-	-
Chr10	14846360	G	G/A/G/A	45/198/35/222	5/12/14/12	0/0.6243/0/1	2_3_0_0/1_0_6_4/8_5_0_1/0_0_6_6	60/60/60/60	0.909091	0.0714286		Intergenic	14846360	Intergenic	-	-
Chr10	14846460	G	G/A/A/A	57/223/82/222	9/15/18/10	0/1/0.5/1	5_4_0_0/1_0_5_9/7_6_2_3/0_0_5_5	60/60/60/60	0.933333	0.277778		Intergenic	14846460	Intergenic	-	-
Chr10	14846674	C	C/T/C/T	69/222/96/222	13/23/22/11	0/1/0/1	11_2_0_0/0_1_12_10/12_10_0_0/0_0_6_5	60/60/60/60	0.956522	0		Intergenic	14846674	Intergenic	-	-
Chr10	14846764	G	G/A/G/A	57/222/105/222	9/23/25/14	0/1/0/1	5_4_0_0/0_0_14_8/16_9_0_0/0_0_6_6	60/60/60/60	1	0		Intergenic	14846764	Intergenic	-	-
Chr10	14847016	C	C/T/C/T	63/222/93/204	11/20/21/10	0/1/0/1	5_6_0_0/0_0_7_11/11_10_0_0/0_0_2_8	60/60/60/60	1	0		Intergenic	14847016	Intergenic	-	-
Chr10	14847236	C	C/T/C/T	54/222/87/42.8	9/21/19/2	0/1/0/1	4_4_0_0/0_0_10_11/10_9_0_0/0_0_1_1	60/60/60/60	1	0		Intergenic	14847236	Intergenic	-	-
Chr10	14847607	C	C/T/C/T	57/222/59/139	9/28/23/6	0/1/0/1	6_3_0_0/0_0_12_15/9_12_0_1/0_0_4_2	60/60/60/60	1	0.0454545		Intergenic	14847607	Intergenic	-	-
Chr10	14847618	C	C/T/C/T	48/222/108/146	7/26/27/6	0/1/0/1	4_2_0_0/0_0_11_14/13_13_0_0/0_0_4_2	60/60/60/60	1	0		Intergenic	14847618	Intergenic	-	-
Chr10	14848104	G	G/A/G/A	60/222/69/172	10/21/13/9	0/1/0/1	6_4_0_0/0_1_13_7/5_8_0_0/0_0_5_3	60/60/60/60	0.952381	0		Intergenic	14848104	Intergenic	-	-
Chr10	14849259	G	G/A/G/A	63/222/93/110	12/18/23/5	0/1/0/1	7_4_0_0/0_1_10_7/14_7_0_0/0_0_1_4	58/54/50/60	0.944444	0		Intergenic	14849259	Intergenic	-	-
Chr10	14850587	C	C/T/T/T	51/222/48/73	7/20/20/3	0/1/0.5/1	3_4_0_0/0_0_11_9/9_7_2_2/0_0_1_2	60/60/60/60	1	0.2		Intergenic	14850587	Intergenic	-	-
Chr10	14852211	G	G/A/G/A	36/223/66/222	2/17/12/12	0/1/0/1	1_1_0_0/1_0_7_7/5_7_0_0/0_0_6_6	60/60/60/60	0.933333	0		Intergenic	14852211	Intergenic	-	-
Chr10	14852231	G	G/A/G/A	39/223/38/222	3/16/11/11	0/1/0/1	1_2_0_0/1_0_8_6/4_6_1_0/0_0_5_5	60/60/60/60	0.933333	0.0909091		Intergenic	14852231	Intergenic	-	-
Chr10	14853470	C	C/T/C/T	60/226/80/103	10/22/29/5	0/1/0/1	6_4_0_0/0_2_8_10/17_11_1_0/0_0_2_2	60/60/60/60	0.9	0.0344828	Capana10g000455	CDS	ACG:T	CDS_syn	GO:0005515 protein binding;	IPR000048 IQ motif, EF-hand binding site
Chr10	14854129	G	G/A/G/A	60/222/81/72	10/22/17/3	0/1/0/1	2_8_0_0/0_1_11_8/6_11_0_0/0_0_2_1	60/60/60/60	0.95	0	Capana10g000455	CDS	GCA:A	CDS_nonsyn	GO:0005515 protein binding;	IPR000048 IQ motif, EF-hand binding site
Chr10	14854213	C	C/T/C/T	54/225/60/175	8/22/10/8	0/0.543/0/1	4_4_0_0/1_1_5_15/4_6_0_0/0_0_6_2	60/60/60/60	0.909091	0	Capana10g000455	Intron	14854213	Intron	GO:0005515 protein binding;	IPR000048 IQ motif, EF-hand binding site
Chr10	14855428	C	C/T/C/T	42/175/65/35.8	4/9/20/2	0/1/0/1	1_3_0_0/0_0_6_2/11_8_1_0/0_0_2_0	60/60/60/60	1	0.05	Capana10g000455	Intron	14855428	Intron	GO:0005515 protein binding;	IPR000048 IQ motif, EF-hand binding site
Chr10	14858997	G	G/A/A/A	57/222/50/184	9/25/29/8	0/1/0.5/1	5_4_0_0/1_0_10_13/12_12_3_2/0_0_3_5	60/60/60/60	0.958333	0.172414		Intergenic	14858997	Intergenic	-	-
Chr10	14859657	G	G/A/G/A	42/222/38/35.8	5/20/15/2	0/1/0/1	1_3_0_0/0_0_10_9/6_8_0_1/0_0_0_2	60/60/60/60	1	0.0666667		Intergenic	14859657	Intergenic	-	-
Chr10	14860052	T	C/T/C/T	210/56/225/45	11/21/21/6	1/0/0.5/0	0_0_5_4/9_11_1_0/3_1_6_7/2_3_0_0	60/60/60/60	0.047619	0.764706		Intergenic	14860052	Intergenic	-	-
Chr10	14861454	G	G/A/G/A	54/222/32/110	9/19/14/5	0/1/0/1	5_3_0_0/0_0_11_8/5_7_0_1/0_0_1_4	60/60/60/60	1	0.0769231		Intergenic	14861454	Intergenic	-	-
Chr10	14861690	C	C/T/C/T	57/222/53/103	9/23/20/4	0/1/0/1	5_4_0_0/1_0_9_11/10_9_1_0/0_0_2_2	60/60/60/60	0.952381	0.05		Intergenic	14861690	Intergenic	-	-
Chr10	14861871	G	G/A/G/A	45/223/44/222	5/16/21/11	0/1/0/1	2_3_0_0/1_0_4_11/8_8_1_0/0_0_6_5	60/60/60/60	0.9375	0.0588235		Intergenic	14861871	Intergenic	-	-
Chr10	14862447	T	C/T/C/T	206/84/225/45	9/18/23/5	1/0/0.5/0	0_0_4_5/13_5_0_0/5_1_10_6/4_1_0_0	56/55/58/57	0	0.727273		Intergenic	14862447	Intergenic	-	-
Chr10	14864959	G	G/A/A/A	57/222/78/222	9/14/20/12	0/1/0.5/1	6_3_0_0/0_0_6_8/8_6_3_2/0_1_5_6	60/60/60/57	1	0.263158		Intergenic	14864959	Intergenic	-	-
Chr10	14865148	T	C/T/C/T	216/64/225/69	11/16/23/13	1/0/0.5/0	0_0_4_6/10_5_1_0/2_3_10_7/7_6_0_0	58/58/55/60	0.0625	0.772727		Intergenic	14865148	Intergenic	-	-
Chr10	14865767	C	C/T/C/T	48/222/90/124	6/29/20/6	0/1/0/1	3_3_0_0/0_1_12_14/10_10_0_0/0_0_2_4	57/60/60/60	0.962963	0		Intergenic	14865767	Intergenic	-	-
Chr10	14865970	C	C/T/C/T	57/222/59/72	9/23/23/4	0/1/0/1	6_3_0_0/0_0_10_12/11_10_1_0/0_0_2_1	60/60/60/60	1	0.0454545		Intergenic	14865970	Intergenic	-	-
Chr10	14866661	A	G/A/G/A	128/96/225/48	7/22/15/6	1/0/0.5002/0	0_0_2_3/9_13_0_0/1_1_5_7/2_4_0_0	60/60/59/60	0	0.857143		Intergenic	14866661	Intergenic	-	-
Chr10	14866819	G	G/A/A/A	48/226/31/182	6/24/23/9	0/0.7304/0.5/1	1_5_0_0/1_1_11_11/12_6_3_1/0_0_7_2	60/60/60/60	0.916667	0.181818		Intergenic	14866819	Intergenic	-	-
Chr10	14870217	C	C/T/C/T	39/222/41/128	3/23/17/6	0/1/0/1	0_3_0_0/0_0_14_9/6_9_1_0/0_0_2_3	60/60/60/60	1	0.0625		Intergenic	14870217	Intergenic	-	-
Chr10	14870267	C	C/T/C/T	39/222/44/172	3/23/17/8	0/1/0/1	1_2_0_0/0_0_12_11/6_10_1_0/0_0_4_3	60/60/60/60	1	0.0588235		Intergenic	14870267	Intergenic	-	-
Chr10	14870336	G	G/A/G/A	45/222/84/103	5/24/21/4	0/1/0/1	2_3_0_0/0_0_11_12/10_8_0_0/0_0_2_2	59/58/58/60	1	0		Intergenic	14870336	Intergenic	-	-
Chr10	14871069	C	C/T/C/T	51/226/47/201	7/22/18/9	0/1/0/1	3_4_0_0/1_1_8_11/10_7_1_0/0_0_4_5	60/60/60/60	0.904762	0.0555556		Intergenic	14871069	Intergenic	-	-
Chr10	14871184	C	C/T/C/T	63/225/96/222	11/24/22/12	0/1/0/1	5_6_0_0/0_2_13_9/9_13_0_0/0_0_5_7	60/60/60/60	0.916667	0		Intergenic	14871184	Intergenic	-	-
Chr10	14871198	G	G/A/G/A	63/226/96/212	11/22/23/10	0/0.6672/0/1	5_6_0_0/0_2_12_8/10_12_0_0/0_0_4_5	60/60/60/60	0.909091	0		Intergenic	14871198	Intergenic	-	-
Chr10	14871782	C	C/T/C/T	87/222/99/156	19/31/23/7	0/1/0/1	12_7_0_0/1_1_10_18/12_11_0_0/0_0_5_2	58/56/53/57	0.933333	0		Intergenic	14871782	Intergenic	-	-
Chr10	14872020	A	G/A/G/A	222/84/222/42	14/18/19/5	1/0/0.5/0	0_0_7_6/8_10_0_0/1_4_5_7/2_2_0_0	60/56/56/60	0	0.705882		Intergenic	14872020	Intergenic	-	-
Chr10	14872146	C	C/T/C/T	72/222/84/103	14/27/18/4	0/1/0/1	7_7_0_0/0_0_11_16/9_9_0_0/0_0_2_2	60/60/60/60	1	0		Intergenic	14872146	Intergenic	-	-
Chr10	14873127	A	G/A/G/A	72/74/225/54	5/28/20/8	1/0/0.5/0	0_0_2_1/13_13_0_1/1_4_5_8/5_3_0_0	60/60/59/59	0.037037	0.722222		Intergenic	14873127	Intergenic	-	-
Chr10	14874332	G	G/A/A/A	72/222/62/200	14/26/25/9	0/1/0.5/1	6_8_0_0/0_0_8_16/10_10_2_3/0_0_3_6	60/60/60/60	1	0.2		Intergenic	14874332	Intergenic	-	-
Chr10	14874406	C	C/T/T/T	69/222/60/128	13/19/16/5	0/1/0.5/1	4_9_0_0/0_0_8_10/2_10_2_2/0_0_2_3	60/60/60/60	1	0.25		Intergenic	14874406	Intergenic	-	-
Chr10	14874407	C	C/T/T/T	69/222/60/128	14/19/16/5	0/1/0.5/1	4_9_0_0/0_0_9_10/2_10_2_2/0_0_2_3	60/60/60/60	1	0.25		Intergenic	14874407	Intergenic	-	-
Chr10	14874612	A	G/A/G/A	103/47/225/42	4/20/19/4	1/0/0.5/0	0_0_2_2/13_4_1_0/1_2_7_8/2_2_0_0	60/60/60/60	0.0555556	0.833333		Intergenic	14874612	Intergenic	-	-
Chr10	14874707	T	C/T/C/T	132/37/222/45	6/29/19/5	1/0/1/0	0_0_5_1/13_12_1_1/0_1_11_7/1_4_0_0	60/60/60/60	0.0740741	0.947368		Intergenic	14874707	Intergenic	-	-
Chr10	14875574	T	C/T/C/T	150/46/222/51	7/27/18/7	1/0/1/0	0_0_2_5/10_14_1_1/1_0_8_8/3_4_0_0	60/60/60/60	0.0769231	0.941176		Intergenic	14875574	Intergenic	-	-
Chr10	14876346	G	G/A/G/A	54/222/47/118	8/21/18/5	0/1/0/1	2_6_0_0/1_0_8_11/8_9_1_0/0_0_2_3	60/60/60/60	0.95	0.0555556		Intergenic	14876346	Intergenic	-	-
Chr10	14876464	C	C/T/C/T	54/223/50/188	8/17/20/8	0/1/0/1	4_4_0_0/1_0_10_4/7_11_1_0/0_0_5_3	60/60/60/60	0.933333	0.0526316		Intergenic	14876464	Intergenic	-	-
Chr10	14877282	G	G/A/A/A	69/222/123/182	13/21/16/8	0/1/0.5/1	4_9_0_0/0_1_10_8/4_5_5_2/0_0_5_3	60/60/60/60	0.947368	0.4375		Intergenic	14877282	Intergenic	-	-
Chr10	14877499	A	G/A/G/A	222/62/225/51	11/26/17/7	1/0/0.504/0	0_0_5_5/12_10_0_1/0_2_7_8/1_6_0_0	60/60/60/60	0.0434783	0.882353		Intergenic	14877499	Intergenic	-	-
Chr10	14878115	T	C/T/C/T	180/44/223/42	10/17/16/4	1/0/1/0	0_0_5_3/9_7_0_1/0_1_7_8/4_0_0_0	60/60/60/60	0.0588235	0.9375		Intergenic	14878115	Intergenic	-	-
Chr10	14878308	C	C/T/C/T	51/222/41/194	7/22/17/8	0/1/0/1	3_4_0_0/1_0_11_9/6_9_1_0/0_0_4_4	60/60/60/60	0.952381	0.0625		Intergenic	14878308	Intergenic	-	-
Chr10	14878324	T	C/T/C/T	174/93/225/60	7/21/18/10	1/0/0.504/0	0_0_3_4/13_8_0_0/2_0_7_8/5_5_0_0	60/60/60/60	0	0.882353		Intergenic	14878324	Intergenic	-	-
Chr10	14878524	C	C/T/T/T	57/222/54/165	10/25/19/7	0/1/0.5/1	6_3_0_0/0_1_14_10/8_6_2_2/0_0_4_3	60/60/60/60	0.96	0.222222		Intergenic	14878524	Intergenic	-	-
Chr10	14880439	C	C/T/C/T	60/225/50/212	10/21/19/10	0/0.5207/0/1	7_3_0_0/1_1_8_11/8_10_0_1/0_0_4_5	60/60/60/60	0.904762	0.0526316		Intergenic	14880439	Intergenic	-	-
Chr10	14881026	G	G/A/A/A	51/222/31/146	7/18/17/7	0/1/0.5/1	3_4_0_0/0_0_8_9/7_5_1_2/0_0_4_2	60/60/60/60	1	0.2		Intergenic	14881026	Intergenic	-	-
Chr10	14881052	C	C/T/C/T	51/222/44/126	7/19/13/6	0/1/0/1	4_3_0_0/0_0_8_9/5_7_0_1/0_0_4_2	60/60/60/60	1	0.0769231		Intergenic	14881052	Intergenic	-	-
Chr10	14881100	G	G/A/G/A	48/222/32/35.8	6/20/13/4	0/1/0/1	5_1_0_0/1_0_8_10/5_7_0_1/0_0_2_0	60/59/60/60	0.947368	0.0769231		Intergenic	14881100	Intergenic	-	-
Chr10	14881219	C	C/T/C/T	36/222/47/87.5	2/22/19/4	0/1/0/1	1_1_0_0/0_0_11_5/11_6_0_1/0_0_3_1	60/60/60/60	1	0.0555556		Intergenic	14881219	Intergenic	-	-
Chr10	14882008	C	C/T/C/T	63/226/41/96.5	12/23/17/4	0/0.6672/0/1	7_4_0_0/0_2_9_11/7_8_0_1/0_0_3_1	60/60/60/60	0.909091	0.0625		Intergenic	14882008	Intergenic	-	-
Chr10	14883438	T	C/T/C/T	188/59/225/51	8/22/23/7	1/0/0.5/0	0_0_5_3/10_11_1_0/2_2_9_9/4_3_0_0	60/60/59/60	0.0454545	0.818182		Intergenic	14883438	Intergenic	-	-
Chr10	14883836	G	G/A/G/A	66/222/37/159	12/19/24/8	0/1/0/1	7_5_0_0/1_0_6_12/16_5_1_1/0_0_2_5	60/60/60/60	0.947368	0.0869565		Intergenic	14883836	Intergenic	-	-
Chr10	14885609	C	C/T/C/T	54/222/93/163	8/17/21/8	0/1/0/1	4_4_0_0/0_0_10_7/12_9_0_0/0_0_3_4	60/60/59/60	1	0		Intergenic	14885609	Intergenic	-	-
Chr10	14886126	C	C/T/C/T	60/224/38/212	10/26/15/9	0/1/0/1	5_5_0_0/2_0_12_11/7_7_1_0/0_0_4_5	60/60/60/60	0.92	0.0666667		Intergenic	14886126	Intergenic	-	-
Chr10	14886822	G	G/A/G/A	36/222/56/167	2/19/21/7	0/1/0/1	0_2_0_0/0_0_7_12/9_11_0_1/0_0_2_5	60/56/55/60	1	0.047619		Intergenic	14886822	Intergenic	-	-
Chr10	14887945	C	C/T/C/T	39/222/50/127	3/20/20/5	0/1/0/1	3_0_0_0/0_1_7_12/9_9_0_1/0_0_3_2	60/60/59/60	0.95	0.0526316		Intergenic	14887945	Intergenic	-	-
Chr10	14888585	C	C/T/T/T	69/222/74/128	13/19/18/6	0/1/0.5/1	8_5_0_0/0_0_5_13/9_4_1_4/0_0_2_3	60/60/60/60	1	0.277778		Intergenic	14888585	Intergenic	-	-
Chr10	14889066	G	G/A/G/A	42/225/65/179	4/22/24/9	0/0.5336/0/1	1_3_0_0/2_0_10_8/14_9_0_1/0_0_4_4	60/60/60/60	0.9	0.0416667		Intergenic	14889066	Intergenic	-	-
Chr10	14889131	C	C/T/C/T	45/225/93/116	5/25/21/5	0/1/0/1	1_4_0_0/2_0_11_11/10_11_0_0/0_0_2_3	60/60/60/60	0.916667	0		Intergenic	14889131	Intergenic	-	-
Chr10	14889210	C	C/T/C/T	54/222/65/114	8/25/25/7	0/1/0/1	4_4_0_0/0_1_15_9/9_14_1_0/0_0_3_2	60/60/60/60	0.96	0.0416667		Intergenic	14889210	Intergenic	-	-
Chr10	14891109	C	C/T/C/T	45/222/65/194	5/19/20/9	0/1/0/1	3_2_0_0/0_0_11_7/7_12_1_0/0_0_2_7	60/60/60/60	1	0.05		Intergenic	14891109	Intergenic	-	-
Chr10	14892388	A	G/A/G/A	166/96/171/45	9/22/14/5	1/0/0.5/0	0_0_2_6/10_12_0_0/1_2_2_8/2_3_0_0	60/60/60/60	0	0.769231		Intergenic	14892388	Intergenic	-	-
Chr10	14893123	A	G/A/G/A	178/75/222/48	8/15/20/6	1/0/1/0	0_0_4_4/5_10_0_0/1_0_12_4/1_5_0_0	60/60/60/60	0	0.941176		Intergenic	14893123	Intergenic	-	-
Chr10	14897330	G	G/A/G/A	39/222/69/127	3/15/14/5	0/1/0/1	1_2_0_0/0_0_8_6/6_7_0_0/0_0_3_2	60/60/60/60	1	0		Intergenic	14897330	Intergenic	-	-
Chr10	14897783	G	G/A/A/A	45/222/53/103	5/17/18/4	0/1/0.5/1	4_1_0_0/0_0_11_6/2_11_1_3/0_0_2_2	60/60/60/60	1	0.235294		Intergenic	14897783	Intergenic	-	-
Chr10	14910911	T	C/T/C/T	143/105/225/42	7/26/19/4	1/0/0.5025/0	0_0_1_6/11_14_0_0/1_1_8_8/1_3_0_0	60/60/60/60	0	0.888889		Intergenic	14910911	Intergenic	-	-
Chr10	14911062	G	G/A/G/A	39/222/32/211	4/24/14/13	0/1/0/1	2_1_0_0/1_0_11_12/5_7_0_1/0_0_9_3	60/60/60/60	0.958333	0.0769231		Intergenic	14911062	Intergenic	-	-
Chr10	14911388	G	G/A/G/A	39/222/78/222	3/25/16/11	0/1/0/1	2_1_0_0/0_1_10_12/8_8_0_0/0_0_6_5	60/60/60/60	0.956522	0		Intergenic	14911388	Intergenic	-	-
Chr10	14911754	G	G/A/G/A	69/222/38/149	13/24/12/6	0/1/0/1	6_7_0_0/0_0_10_13/6_4_0_1/0_0_2_4	60/60/60/60	1	0.0909091		Intergenic	14911754	Intergenic	-	-
Chr10	14911793	G	G/A/G/A	63/222/32/184	11/22/15/8	0/1/0/1	5_6_0_0/0_0_9_13/8_4_0_1/0_0_3_5	60/60/60/60	1	0.0769231		Intergenic	14911793	Intergenic	-	-
Chr10	14913663	A	G/A/G/A	119/102/221/42	5/24/16/5	1/0/0.5002/0	0_0_1_4/11_13_0_0/1_1_7_5/3_1_0_0	60/60/60/60	0	0.857143		Intergenic	14913663	Intergenic	-	-
Chr10	14914892	C	C/T/C/T	54/222/35/201	8/21/16/11	0/1/0/1	3_5_0_0/0_0_11_8/8_5_1_0/0_0_6_3	60/60/60/60	1	0.0714286		Intergenic	14914892	Intergenic	-	-
Chr10	14915001	G	G/A/G/A	45/222/35/222	5/26/14/10	0/1/0/1	2_3_0_0/0_0_15_10/6_7_0_1/0_0_5_5	60/60/60/60	1	0.0714286		Intergenic	14915001	Intergenic	-	-
Chr10	14915273	T	C/T/C/T	181/62/225/51	8/23/18/7	1/0/0.5025/0	0_0_5_3/13_9_0_1/1_1_9_7/3_4_0_0	60/60/60/60	0.0434783	0.888889		Intergenic	14915273	Intergenic	-	-
Chr10	14915599	C	C/T/C/T	48/222/33/97.5	6/17/24/4	0/1/0/1	1_5_0_0/0_1_10_6/10_12_0_2/0_0_1_3	60/60/60/60	0.941176	0.0833333		Intergenic	14915599	Intergenic	-	-
Chr10	14915612	G	G/A/G/A	42/223/30/97.5	4/17/24/4	0/1/0/1	1_3_0_0/0_1_9_5/11_10_0_2/0_0_1_3	60/60/60/60	0.933333	0.0869565		Intergenic	14915612	Intergenic	-	-
Chr10	14915753	G	G/A/A/A	39/222/95/146	3/21/23/6	0/1/0.5/1	2_1_0_0/0_0_11_10/9_8_3_3/0_0_4_2	60/60/60/60	1	0.26087		Intergenic	14915753	Intergenic	-	-
Chr10	14915763	C	C/T/T/T	39/222/70/146	3/22/22/7	0/1/0.5/1	2_1_0_0/0_0_11_11/9_8_3_2/0_0_4_2	60/60/60/60	1	0.227273		Intergenic	14915763	Intergenic	-	-
Chr10	14917576	G	G/A/A/A	51/222/40/103	7/17/12/4	0/1/0.5/1	3_4_0_0/0_0_5_12/2_7_1_2/0_0_2_2	60/60/60/60	1	0.25		Intergenic	14917576	Intergenic	-	-
Chr10	14917594	A	G/A/G/A	194/44/204/45	8/17/14/5	1/0/0.5003/0	0_0_4_4/5_11_1_0/0_2_4_7/3_2_0_0	60/60/60/60	0.0588235	0.846154		Intergenic	14917594	Intergenic	-	-
Chr10	14918266	G	G/A/G/A	48/222/47/186	6/24/18/8	0/1/0/1	2_4_0_0/0_0_15_9/9_8_1_0/0_0_5_3	60/60/60/60	1	0.0555556		Intergenic	14918266	Intergenic	-	-
Chr10	14918709	C	C/T/C/T	36/222/33/97.5	2/18/25/6	0/1/0/1	1_1_0_0/0_1_13_4/11_11_0_2/0_0_1_3	60/60/60/60	0.944444	0.0833333		Intergenic	14918709	Intergenic	-	-
Chr10	14918786	C	C/T/C/T	42/222/36/145	4/25/25/7	0/1/0/1	3_1_0_0/0_0_15_9/8_15_0_2/0_0_6_1	60/60/60/60	1	0.08		Intergenic	14918786	Intergenic	-	-
Chr10	14918928	G	G/A/G/A	60/222/34/136	10/31/27/6	0/1/0/1	8_2_0_0/0_0_14_14/12_12_1_1/0_0_1_5	60/60/60/60	1	0.0769231		Intergenic	14918928	Intergenic	-	-
Chr10	14919018	G	G/A/G/A	57/222/59/167	9/32/22/7	0/1/0/1	7_2_0_0/0_0_17_14/10_11_1_0/0_0_2_5	57/60/60/60	1	0.0454545		Intergenic	14919018	Intergenic	-	-
Chr10	14919030	C	C/T/C/T	48/222/59/157	6/33/23/7	0/1/0/1	5_1_0_0/0_0_15_16/10_11_1_0/0_0_2_5	60/60/60/60	1	0.0454545		Intergenic	14919030	Intergenic	-	-
Chr10	14919250	G	G/A/G/A	75/222/50/127	15/19/20/5	0/1/0/1	5_10_0_0/0_0_9_8/5_13_0_1/0_0_3_2	60/60/60/60	1	0.0526316		Intergenic	14919250	Intergenic	-	-
Chr10	14920076	C	C/T/T/T	66/222/73/168	12/13/28/8	0/1/0.5/1	5_7_0_0/0_0_9_4/9_12_2_4/0_0_4_4	60/60/60/60	1	0.222222		Intergenic	14920076	Intergenic	-	-
Chr10	14920156	G	G/A/A/A	57/212/36/127	9/10/23/5	0/1/0.5/1	3_6_0_0/0_0_4_5/5_14_1_3/0_0_3_2	60/60/60/60	1	0.173913		Intergenic	14920156	Intergenic	-	-
Chr10	14920256	T	C/T/C/T	222/50/225/39	14/19/18/3	1/0/0.504/0	0_0_6_6/11_7_0_1/2_0_7_8/2_1_0_0	60/60/60/60	0.0526316	0.882353		Intergenic	14920256	Intergenic	-	-
Chr10	14921867	G	G/A/G/A	63/222/59/127	11/25/22/6	0/1/0/1	3_8_0_0/0_0_12_13/11_10_0_1/0_0_3_2	60/60/60/60	1	0.0454545		Intergenic	14921867	Intergenic	-	-
Chr10	14922583	A	G/A/G/A	188/59/222/48	8/22/18/6	1/0/1/0	0_0_5_3/11_10_0_1/0_0_8_10/5_1_0_0	60/60/60/60	0.0454545	1		Intergenic	14922583	Intergenic	-	-
Chr10	14922788	C	C/T/T/T	45/222/30/189	6/21/23/9	0/1/0.5/1	2_3_0_0/1_0_8_11/11_7_3_1/0_0_6_3	60/60/60/60	0.95	0.181818		Intergenic	14922788	Intergenic	-	-
Chr10	14923072	C	C/T/C/T	63/222/77/222	11/25/29/14	0/1/0/1	7_4_0_0/0_1_12_11/12_15_0_1/0_0_8_6	60/60/60/60	0.958333	0.0357143		Intergenic	14923072	Intergenic	-	-
Chr10	14923260	A	G/A/G/A	222/68/224/63	11/22/15/12	1/0/1/0	0_0_5_6/12_8_1_0/1_0_5_8/4_7_0_0	60/60/60/60	0.047619	0.928571		Intergenic	14923260	Intergenic	-	-
Chr10	14923492	C	C/T/T/T	75/222/58/222	15/35/18/12	0/1/0.5/1	8_7_0_0/0_1_15_17/7_6_5_0/0_0_7_5	60/60/60/60	0.969697	0.277778		Intergenic	14923492	Intergenic	-	-
Chr10	14923685	C	C/T/T/T	54/222/115/222	8/17/22/14	0/1/0.5/1	4_4_0_0/0_0_6_7/9_5_4_3/0_0_5_7	60/60/60/60	1	0.333333		Intergenic	14923685	Intergenic	-	-
Chr10	14923730	G	G/A/A/A	63/222/70/215	11/22/21/12	0/1/0.5/1	6_5_0_0/1_0_13_8/6_8_4_1/0_0_8_3	60/59/60/60	0.954545	0.263158		Intergenic	14923730	Intergenic	-	-
Chr10	14923817	G	G/A/A/A	72/222/39/172	14/23/24/7	0/1/0.5/1	6_8_0_0/1_0_14_8/9_10_2_2/0_0_4_3	60/60/60/60	0.956522	0.173913		Intergenic	14923817	Intergenic	-	-
Chr10	14923855	C	C/T/T/T	57/222/126/149	9/24/25/6	0/1/0.5/1	3_6_0_0/1_0_15_7/8_9_2_6/0_0_2_4	60/60/60/60	0.956522	0.32		Intergenic	14923855	Intergenic	-	-
Chr10	14924762	G	G/A/A/A	66/222/79/146	12/27/19/6	0/1/0.5/1	3_9_0_0/1_0_12_14/7_7_2_3/0_0_4_2	60/60/60/60	0.962963	0.263158		Intergenic	14924762	Intergenic	-	-
Chr10	14924925	G	G/A/G/A	48/222/90/91.5	6/22/21/4	0/1/0/1	1_5_0_0/1_0_11_8/13_7_0_0/0_0_2_2	60/60/60/60	0.95	0		Intergenic	14924925	Intergenic	-	-
Chr10	14925150	G	G/A/G/A	54/222/30/194	8/19/23/9	0/1/0/1	7_1_0_0/1_0_8_8/7_14_2_0/0_0_4_4	60/60/60/60	0.941176	0.0869565		Intergenic	14925150	Intergenic	-	-
Chr10	14925308	C	C/T/C/T	66/225/59/196	12/22/23/9	0/0.543/0/1	4_8_0_0/1_1_9_11/12_9_0_1/0_0_5_4	60/60/60/60	0.909091	0.0454545		Intergenic	14925308	Intergenic	-	-
Chr10	14926974	T	C/T/C/T	149/87/205/45	6/19/12/5	1/0/0.8294/0	0_0_2_4/8_11_0_0/0_1_4_7/2_3_0_0	60/57/60/60	0	0.916667		Intergenic	14926974	Intergenic	-	-
Chr10	14928542	G	G/A/A/A	54/222/53/193	8/21/18/10	0/1/0.5/1	4_4_0_0/0_1_10_10/7_6_1_3/0_0_5_4	60/60/60/60	0.952381	0.235294		Intergenic	14928542	Intergenic	-	-
Chr10	14928832	G	G/A/A/A	45/226/45/212	5/22/21/9	0/0.6672/0.5/1	2_3_0_0/0_2_11_9/11_6_2_2/0_0_4_5	60/60/59/58	0.909091	0.190476		Intergenic	14928832	Intergenic	-	-
Chr10	14930080	T	C/T/C/T	128/81/222/33	5/18/21/2	1/0/1/0	0_0_2_3/10_7_0_0/1_0_9_10/0_1_0_0	60/60/60/60	0	0.95		Intergenic	14930080	Intergenic	-	-
Chr10	14932911	C	C/T/C/T	45/222/78/61	5/22/17/4	0/1/0/1	3_2_0_0/1_0_8_11/6_10_0_0/0_0_1_2	60/60/60/60	0.95	0		Intergenic	14932911	Intergenic	-	-
Chr10	14933445	C	C/T/C/T	45/193/42/118	5/9/4/5	0/1/0/1	4_1_0_0/0_0_5_4/2_2_0_0/0_0_3_2	52/57/48/57	1	0		Intergenic	14933445	Intergenic	-	-
Chr10	14938056	C	C/T/T/T	57/222/34/103	9/26/16/4	0/1/0.5/1	5_4_0_0/0_1_15_9/3_8_1_2/0_0_2_2	60/60/60/60	0.96	0.214286		Intergenic	14938056	Intergenic	-	-
Chr10	14940751	C	C/T/T/T	45/222/98/35.8	6/26/13/2	0/1/0.5/1	3_2_0_0/1_0_15_9/3_4_3_2/0_0_2_0	60/60/60/60	0.96	0.416667	Capana10g000456	Intron	14940751	Intron	GO:0005488 binding;	IPR016024 Armadillo-type fold; IPR011989 Armadillo-like helical; IPR008383 Apoptosis inhibitory 5
Chr10	14946464	G	G/A/G/A	63/215/74/97.5	11/12/27/4	0/0.8294/0/1	3_8_0_0/1_0_5_6/11_15_1_0/0_0_1_3	60/60/60/60	0.916667	0.037037	Capana10g000456	Intron	14946464	Intron	GO:0005488 binding;	IPR016024 Armadillo-type fold; IPR011989 Armadillo-like helical; IPR008383 Apoptosis inhibitory 5
Chr10	14947529	C	C/T/C/T	57/222/96/128	9/25/22/5	0/1/0/1	4_5_0_0/0_0_14_10/10_12_0_0/0_0_2_3	60/60/60/60	1	0	Capana10g000456	Intron	14947529	Intron	GO:0005488 binding;	IPR016024 Armadillo-type fold; IPR011989 Armadillo-like helical; IPR008383 Apoptosis inhibitory 5
Chr10	14947694	C	C/T/C/T	63/222/90/108	12/23/20/6	0/1/0/1	6_5_0_0/0_1_8_13/12_8_0_0/0_0_1_4	60/60/60/60	0.954545	0	Capana10g000456	Intron	14947694	Intron	GO:0005488 binding;	IPR016024 Armadillo-type fold; IPR011989 Armadillo-like helical; IPR008383 Apoptosis inhibitory 5
Chr10	14948503	C	C/T/C/T	60/223/84/152	10/18/20/6	0/1/0/1	5_5_0_0/0_1_3_12/10_8_0_0/0_0_3_3	60/60/60/60	0.9375	0	Capana10g000456	Intron	14948503	Intron	GO:0005488 binding;	IPR016024 Armadillo-type fold; IPR011989 Armadillo-like helical; IPR008383 Apoptosis inhibitory 5
Chr10	14948620	G	G/A/G/A	54/222/111/149	8/21/27/6	0/1/0/1	5_3_0_0/0_0_12_8/16_11_0_0/0_0_2_4	60/60/60/60	1	0	Capana10g000456	Intron	14948620	Intron	GO:0005488 binding;	IPR016024 Armadillo-type fold; IPR011989 Armadillo-like helical; IPR008383 Apoptosis inhibitory 5
Chr10	14949186	G	G/A/G/A	57/222/71/128	9/19/22/5	0/1/0/1	6_3_0_0/0_0_9_9/11_10_0_1/0_0_2_3	60/60/60/60	1	0.0454545	Capana10g000456	Intron	14949186	Intron	GO:0005488 binding;	IPR016024 Armadillo-type fold; IPR011989 Armadillo-like helical; IPR008383 Apoptosis inhibitory 5
Chr10	14949302	G	G/A/G/A	72/222/44/73	15/18/17/4	0/1/0/1	7_7_0_0/0_0_11_7/10_6_1_0/0_0_1_2	60/60/60/60	1	0.0588235	Capana10g000456	Intron	14949302	Intron	GO:0005488 binding;	IPR016024 Armadillo-type fold; IPR011989 Armadillo-like helical; IPR008383 Apoptosis inhibitory 5
Chr10	14953740	G	G/A/G/A	45/225/75/97.5	5/23/17/4	0/0.5207/0/1	1_4_0_0/1_1_10_9/7_8_0_0/0_0_1_3	60/60/60/60	0.904762	0	Capana10g000456	Intron	14953740	Intron	GO:0005488 binding;	IPR016024 Armadillo-type fold; IPR011989 Armadillo-like helical; IPR008383 Apoptosis inhibitory 5
Chr10	14955400	C	C/T/C/T	57/223/47/136	9/17/18/7	0/1/0/1	3_6_0_0/0_1_9_6/5_12_1_0/0_0_1_5	60/60/60/60	0.9375	0.0555556		Intergenic	14955400	Intergenic	-	-
Chr10	14955899	C	C/T/C/T	45/222/38/103	5/24/17/4	0/1/0/1	0_5_0_0/1_0_13_9/6_8_1_0/0_0_2_2	60/60/60/60	0.956522	0.0666667		Intergenic	14955899	Intergenic	-	-
Chr10	14959188	G	G/A/G/A	54/223/75/42.8	8/15/16/2	0/1/0/1	1_7_0_0/1_0_5_9/8_7_0_0/0_0_1_1	60/60/60/60	0.933333	0		Intergenic	14959188	Intergenic	-	-
Chr10	14960232	C	C/T/C/T	54/222/78/159	8/22/18/8	0/1/0/1	6_2_0_0/0_0_10_12/7_9_0_0/0_0_2_5	60/60/60/60	1	0		Intergenic	14960232	Intergenic	-	-
Chr10	14960598	C	C/T/C/T	48/222/66/172	6/19/13/8	0/1/0/1	1_5_0_0/1_0_8_8/6_6_0_0/0_0_4_3	60/60/60/60	0.941176	0		Intergenic	14960598	Intergenic	-	-
Chr10	14960638	C	C/T/C/T	48/222/38/201	6/20/15/10	0/1/0/1	1_5_0_0/0_0_11_8/7_7_1_0/0_0_6_3	60/60/60/60	1	0.0666667		Intergenic	14960638	Intergenic	-	-
Chr10	14960666	G	G/A/G/A	51/222/32/194	7/22/14/9	0/1/0/1	2_5_0_0/1_0_12_9/7_5_1_0/0_0_4_4	60/60/60/60	0.954545	0.0769231		Intergenic	14960666	Intergenic	-	-
Chr10	14961304	G	G/A/A/A	57/224/60/97.5	10/25/17/4	0/1/0.5/1	5_4_0_0/0_2_13_10/5_7_5_0/0_0_1_3	60/59/60/60	0.92	0.294118		Intergenic	14961304	Intergenic	-	-
Chr10	14961492	C	C/T/T/T	81/222/39/132	17/18/23/6	0/1/0.5/1	9_8_0_0/0_0_8_9/10_8_0_5/0_0_5_1	60/59/60/60	1	0.217391		Intergenic	14961492	Intergenic	-	-
Chr10	14962744	G	G/A/G/A	48/222/78/156	6/29/16/7	0/1/0/1	2_4_0_0/0_0_18_11/7_9_0_0/0_0_5_2	60/60/60/60	1	0		Intergenic	14962744	Intergenic	-	-
Chr10	14963219	G	G/A/A/A	57/226/91/172	10/23/28/8	0/0.5718/0.5/1	7_2_0_0/0_2_11_8/11_9_4_3/0_0_4_3	60/60/60/60	0.904762	0.259259		Intergenic	14963219	Intergenic	-	-
Chr10	14963477	G	G/A/G/A	63/222/62/142	12/19/24/6	0/1/0/1	5_6_0_0/0_0_8_11/12_10_0_1/0_0_2_4	60/60/60/60	1	0.0434783		Intergenic	14963477	Intergenic	-	-
Chr10	14963755	C	C/T/C/T	57/222/53/206	9/21/21/10	0/1/0/1	7_2_0_0/0_0_6_14/11_8_0_1/0_0_7_3	60/60/60/60	1	0.05		Intergenic	14963755	Intergenic	-	-
Chr10	14963815	C	C/T/C/T	57/222/50/186	9/24/15/10	0/1/0/1	8_1_0_0/0_0_12_11/10_4_0_1/0_0_6_3	60/60/60/60	1	0.0666667		Intergenic	14963815	Intergenic	-	-
Chr10	14964195	C	C/T/T/T	57/225/48/162	9/27/22/7	0/1/0.5/1	4_5_0_0/1_1_14_10/8_9_2_3/0_0_5_2	60/60/60/60	0.923077	0.227273		Intergenic	14964195	Intergenic	-	-
Chr10	14964334	C	C/T/C/T	51/222/75/124	7/26/16/7	0/1/0/1	4_3_0_0/0_1_11_14/8_7_0_0/0_0_1_5	60/60/60/60	0.961538	0		Intergenic	14964334	Intergenic	-	-
Chr10	14964565	G	G/A/G/A	57/222/68/182	9/16/25/8	0/1/0/1	4_5_0_0/0_0_6_9/13_11_0_1/0_0_5_3	60/60/60/60	1	0.04		Intergenic	14964565	Intergenic	-	-
Chr10	14965062	C	C/T/T/T	51/222/89/80.5	8/23/25/5	0/1/0.5/1	3_4_0_0/0_0_15_7/14_5_3_3/0_0_4_0	60/60/60/60	1	0.24		Intergenic	14965062	Intergenic	-	-
Chr10	14966444	G	G/A/G/A	51/222/46/212	8/27/30/9	0/1/0/1	4_3_0_0/1_0_13_11/17_11_1_1/0_0_4_5	60/60/60/60	0.96	0.0666667		Intergenic	14966444	Intergenic	-	-
Chr10	14968080	G	G/A/G/A	45/222/43/222	5/26/29/12	0/1/0/1	2_3_0_0/0_0_18_8/14_13_1_1/0_0_5_5	60/60/60/60	1	0.0689655		Intergenic	14968080	Intergenic	-	-
Chr10	14968786	G	G/A/A/A	57/222/51/204	9/19/19/9	0/1/0.5/1	5_4_0_0/1_0_10_8/8_7_2_2/0_0_5_4	60/60/60/60	0.947368	0.210526		Intergenic	14968786	Intergenic	-	-
Chr10	14968840	G	G/A/A/A	51/222/68/185	7/18/20/8	0/1/0.5/1	3_4_0_0/1_0_7_9/7_7_3_2/0_0_4_4	60/60/60/60	0.941176	0.263158		Intergenic	14968840	Intergenic	-	-
Chr10	14969046	G	G/A/G/A	81/225/50/92.5	17/23/21/5	0/0.5207/0/1	6_11_0_0/1_1_14_5/8_10_1_0/0_0_2_2	60/58/59/57	0.904762	0.0526316		Intergenic	14969046	Intergenic	-	-
Chr10	14970905	G	G/A/G/A	51/222/50/220	7/24/21/10	0/1/0/1	4_3_0_0/1_0_9_14/13_5_0_1/0_0_3_7	60/59/60/60	0.958333	0.0526316		Intergenic	14970905	Intergenic	-	-
Chr10	14970970	C	C/T/T/T	60/222/92/222	10/17/24/12	0/1/0.5/1	4_6_0_0/0_0_7_10/10_8_3_3/0_0_4_8	60/60/60/60	1	0.25		Intergenic	14970970	Intergenic	-	-
Chr10	14971519	C	C/T/C/T	66/222/35/182	12/17/14/8	0/1/0/1	6_6_0_0/1_0_8_8/6_7_0_1/0_0_5_3	60/60/60/60	0.941176	0.0714286		Intergenic	14971519	Intergenic	-	-
Chr10	14972254	C	C/T/C/T	54/222/84/166	8/27/18/10	0/1/0/1	4_4_0_0/0_1_13_10/7_11_0_0/0_0_1_8	60/60/60/60	0.958333	0		Intergenic	14972254	Intergenic	-	-
Chr10	14972337	C	C/T/C/T	60/222/78/136	11/15/16/7	0/1/0/1	5_5_0_0/0_0_8_7/8_8_0_0/0_0_1_6	60/60/60/60	1	0		Intergenic	14972337	Intergenic	-	-
Chr10	14973474	C	C/T/C/T	45/222/72/198	5/23/14/9	0/1/0/1	1_4_0_0/0_0_13_9/9_5_0_0/0_0_4_5	60/60/60/60	1	0		Intergenic	14973474	Intergenic	-	-
Chr10	14979119	G	G/A/A/A	57/222/54/128	10/21/24/5	0/1/0.5/1	6_3_0_0/0_1_8_11/9_10_3_2/0_0_2_3	60/60/60/60	0.95	0.208333		Intergenic	14979119	Intergenic	-	-
Chr10	14979815	G	G/A/G/A	57/222/53/118	9/26/20/6	0/1/0/1	3_6_0_0/0_1_11_13/9_10_0_1/0_0_2_3	60/60/60/60	0.96	0.05		Intergenic	14979815	Intergenic	-	-
Chr10	14980253	C	C/T/C/T	66/222/84/128	12/21/18/5	0/1/0/1	6_6_0_0/1_0_8_12/12_6_0_0/0_0_2_3	60/60/60/60	0.952381	0		Intergenic	14980253	Intergenic	-	-
Chr10	14980502	G	G/A/G/A	36/222/56/96.5	2/16/23/4	0/1/0/1	1_1_0_0/0_0_9_7/7_13_0_1/0_0_3_1	60/58/60/60	1	0.047619		Intergenic	14980502	Intergenic	-	-
Chr10	14981769	C	C/T/C/T	66/222/78/222	12/22/17/16	0/1/0/1	8_4_0_0/0_0_13_8/10_6_0_0/0_0_6_10	60/60/60/60	1	0		Intergenic	14981769	Intergenic	-	-
Chr10	14983118	C	C/T/C/T	63/222/117/174	12/17/30/7	0/1/0/1	5_6_0_0/0_0_9_7/16_13_0_0/0_0_3_4	60/60/60/60	1	0		Intergenic	14983118	Intergenic	-	-
Chr10	14983177	G	G/A/G/A	57/222/36/167	9/20/29/7	0/1/0/1	4_5_0_0/1_0_9_8/10_13_2_0/0_0_2_5	60/60/60/60	0.944444	0.08		Intergenic	14983177	Intergenic	-	-
Chr10	14983184	C	C/T/C/T	57/222/43/167	9/18/30/7	0/1/0/1	4_5_0_0/1_0_8_8/11_16_1_1/0_0_2_5	60/60/60/60	0.941176	0.0689655		Intergenic	14983184	Intergenic	-	-
Chr10	14983496	C	C/T/C/T	51/222/62/192	7/19/25/9	0/1/0/1	2_5_0_0/0_0_10_9/10_12_1_1/0_0_3_6	60/60/60/57	1	0.0833333		Intergenic	14983496	Intergenic	-	-
Chr10	14983637	C	C/T/C/T	60/225/50/188	10/21/20/8	0/0.5207/0/1	4_6_0_0/1_1_12_7/9_9_0_1/0_0_5_3	60/60/60/60	0.904762	0.0526316		Intergenic	14983637	Intergenic	-	-
Chr10	14983923	G	G/A/G/A	57/222/33/222	9/22/24/11	0/1/0/1	5_4_0_0/0_0_11_10/12_10_2_0/0_0_4_6	60/60/60/60	1	0.0833333		Intergenic	14983923	Intergenic	-	-
Chr10	14984222	C	C/T/T/T	63/222/44/72	11/24/14/3	0/1/0.5/1	6_5_0_0/0_0_9_14/5_5_2_2/0_0_2_1	59/60/60/60	1	0.285714		Intergenic	14984222	Intergenic	-	-
Chr10	14984231	G	G/A/A/A	60/222/37/76.5	10/26/14/4	0/1/0.5/1	5_5_0_0/0_0_11_15/5_5_1_2/0_0_3_1	59/60/60/60	1	0.230769		Intergenic	14984231	Intergenic	-	-
Chr10	14984340	C	C/T/T/T	57/222/45/201	9/21/22/9	0/1/0.5/1	4_5_0_0/0_0_6_13/11_6_2_2/0_0_6_3	60/60/60/60	1	0.190476		Intergenic	14984340	Intergenic	-	-
Chr10	14984684	G	G/A/A/A	54/222/62/185	8/17/16/9	0/1/0.5/1	6_2_0_0/0_1_10_5/5_4_0_5/0_0_7_2	60/60/60/60	0.9375	0.357143		Intergenic	14984684	Intergenic	-	-
Chr10	14984732	C	C/T/T/T	48/222/62/187	6/19/18/9	0/1/0.5/1	5_1_0_0/0_1_10_6/7_6_1_4/0_0_7_2	60/60/60/60	0.941176	0.277778		Intergenic	14984732	Intergenic	-	-
Chr10	14985222	G	G/A/G/A	57/212/71/154	9/11/22/7	0/1/0/1	6_3_0_0/0_0_3_7/13_8_1_0/0_0_5_2	60/60/60/60	1	0.0454545		Intergenic	14985222	Intergenic	-	-
Chr10	14985569	G	G/A/G/A	69/225/83/202	15/21/27/10	0/0.5102/0/1	4_9_0_0/1_1_9_9/12_13_1_0/0_0_5_4	60/60/60/60	0.9	0.0384615		Intergenic	14985569	Intergenic	-	-
Chr10	14985656	G	G/A/G/A	54/222/50/178	8/23/20/9	0/1/0/1	1_7_0_0/0_0_11_11/6_12_1_0/0_0_4_4	60/60/60/60	1	0.0526316		Intergenic	14985656	Intergenic	-	-
Chr10	14986880	G	G/A/G/A	63/225/47/35.8	11/20/18/3	0/0.5102/0/1	8_3_0_0/1_1_10_8/10_7_0_1/0_0_2_0	60/60/60/60	0.9	0.0555556		Intergenic	14986880	Intergenic	-	-
Chr10	14987349	C	C/T/T/T	69/222/68/60	13/25/17/3	0/1/0.5/1	8_5_0_0/0_0_10_12/7_4_4_1/0_0_3_0	60/60/60/60	1	0.3125		Intergenic	14987349	Intergenic	-	-
Chr10	14987572	C	C/T/T/T	60/222/89/182	10/28/24/8	0/1/0.5/1	4_6_0_0/1_0_12_14/7_11_2_4/0_0_5_3	60/60/60/60	0.962963	0.25		Intergenic	14987572	Intergenic	-	-
Chr10	14988147	G	G/A/A/A	66/226/63/194	12/23/15/9	0/0.5939/0.5/1	5_7_0_0/1_1_13_8/5_6_2_2/0_0_4_4	60/60/60/60	0.913043	0.266667		Intergenic	14988147	Intergenic	-	-
Chr10	14989109	C	C/T/C/T	60/222/36/128	10/30/27/5	0/1/0/1	3_7_0_0/0_0_15_15/10_13_0_2/0_0_2_3	60/60/60/60	1	0.08		Intergenic	14989109	Intergenic	-	-
Chr10	14989345	G	G/A/G/A	63/222/84/139	11/24/18/7	0/1/0/1	7_4_0_0/0_0_12_12/8_10_0_0/0_0_2_4	60/60/60/60	1	0		Intergenic	14989345	Intergenic	-	-
Chr10	14989363	G	G/A/G/A	60/222/81/128	10/23/17/6	0/1/0/1	6_4_0_0/0_0_11_12/8_9_0_0/0_0_2_3	60/60/60/60	1	0		Intergenic	14989363	Intergenic	-	-
Chr10	14990195	G	G/A/G/A	54/222/50/222	8/19/20/10	0/1/0/1	3_5_0_0/0_0_9_10/10_8_1_0/0_0_5_5	60/60/60/60	1	0.0526316		Intergenic	14990195	Intergenic	-	-
Chr10	14990216	C	C/T/C/T	48/222/53/198	6/17/21/10	0/1/0/1	3_3_0_0/0_0_8_6/10_9_0_1/0_0_4_5	60/60/60/60	1	0.05		Intergenic	14990216	Intergenic	-	-
Chr10	14990589	C	C/T/C/T	48/226/34/152	6/23/22/7	0/0.5939/0/1	1_5_0_0/1_1_14_7/11_9_1_1/0_0_3_3	60/60/60/60	0.913043	0.0909091		Intergenic	14990589	Intergenic	-	-
Chr10	14990718	C	C/T/C/T	63/222/47/124	11/23/18/7	0/1/0/1	5_6_0_0/0_0_10_11/8_9_0_1/0_0_5_1	60/60/60/60	1	0.0555556		Intergenic	14990718	Intergenic	-	-
Chr10	14991985	G	G/A/G/A	72/222/81/222	14/16/19/15	0/1/0/1	7_7_0_0/0_0_10_5/10_7_0_0/0_0_8_6	52/54/54/56	1	0		Intergenic	14991985	Intergenic	-	-
Chr10	14992337	G	G/A/G/A	66/222/47/118	12/27/19/5	0/1/0/1	7_5_0_0/1_0_13_12/10_7_0_1/0_0_2_3	60/60/60/60	0.961538	0.0555556		Intergenic	14992337	Intergenic	-	-
Chr10	14994279	G	G/A/G/A	66/222/72/144	12/19/16/7	0/1/0/1	6_6_0_0/0_0_8_10/8_6_0_0/0_0_3_3	60/60/60/60	1	0		Intergenic	14994279	Intergenic	-	-
Chr10	14994536	G	G/A/G/A	45/222/84/42.8	5/20/18/2	0/1/0/1	2_3_0_0/0_0_11_9/11_7_0_0/0_0_1_1	60/60/60/60	1	0		Intergenic	14994536	Intergenic	-	-
Chr10	14995799	G	G/A/A/A	54/222/48/194	8/21/21/8	0/1/0.5/1	4_4_0_0/1_0_6_13/8_8_2_2/0_0_4_4	60/60/60/60	0.95	0.2		Intergenic	14995799	Intergenic	-	-
Chr10	14996263	G	G/A/G/A	45/222/62/139	5/22/24/6	0/1/0/1	3_2_0_0/1_0_11_10/10_12_1_0/0_0_4_2	60/60/60/60	0.954545	0.0434783		Intergenic	14996263	Intergenic	-	-
Chr10	14996764	C	C/T/C/T	54/222/75/104	8/18/17/6	0/1/0/1	4_4_0_0/0_0_5_13/10_5_0_0/0_0_4_1	60/58/60/52	1	0		Intergenic	14996764	Intergenic	-	-
Chr10	14997600	C	C/T/T/T	54/222/78/128	8/27/19/5	0/1/0.5/1	3_5_0_0/0_0_10_16/7_7_3_2/0_0_2_3	60/60/60/60	1	0.263158		Intergenic	14997600	Intergenic	-	-
Chr10	14997795	C	C/T/T/T	57/222/34/162	9/18/14/7	0/1/0.5/1	5_4_0_0/0_0_9_9/7_4_2_1/0_0_5_2	60/60/60/60	1	0.214286		Intergenic	14997795	Intergenic	-	-
Chr10	14998685	C	C/T/C/T	69/222/96/222	15/23/23/16	0/1/0/1	4_9_0_0/0_1_11_9/10_12_0_0/0_0_7_8	60/60/60/60	0.952381	0		Intergenic	14998685	Intergenic	-	-
Chr10	14999400	G	G/A/A/A	48/223/57/174	6/27/25/8	0/1/0.5/1	3_3_0_0/1_1_15_10/10_9_1_4/0_0_3_4	60/60/60/60	0.925926	0.208333		Intergenic	14999400	Intergenic	-	-
Chr10	14999702	C	C/T/C/T	54/222/33/128	8/25/18/5	0/1/0/1	4_4_0_0/0_0_13_12/13_3_2_0/0_0_2_3	60/60/60/60	1	0.111111		Intergenic	14999702	Intergenic	-	-
Chr10	14999956	C	C/T/C/T	66/222/39/156	12/27/27/9	0/1/0/1	7_5_0_0/1_0_13_12/12_12_0_2/0_0_5_2	60/60/60/60	0.961538	0.0769231		Intergenic	14999956	Intergenic	-	-
Chr10	15000796	G	G/A/G/A	63/222/46/222	11/19/27/15	0/1/0/1	4_7_0_0/0_1_6_11/17_7_1_1/0_0_7_6	60/60/60/60	0.944444	0.0769231		Intergenic	15000796	Intergenic	-	-
Chr10	15000965	G	G/A/G/A	72/222/90/212	14/19/21/11	0/1/0/1	8_6_0_0/1_0_13_4/7_13_0_0/0_0_4_7	60/60/60/57	0.944444	0		Intergenic	15000965	Intergenic	-	-
Chr10	15001134	C	C/T/C/T	54/223/65/187	8/17/24/8	0/1/0/1	3_5_0_0/0_1_4_11/12_11_0_1/0_0_4_4	60/60/60/60	0.9375	0.0416667		Intergenic	15001134	Intergenic	-	-
Chr10	15001137	C	C/T/C/T	54/223/62/152	8/18/23/8	0/1/0/1	3_5_0_0/0_1_5_10/11_11_0_1/0_0_3_3	60/60/60/60	0.9375	0.0434783		Intergenic	15001137	Intergenic	-	-
Chr10	15001256	C	C/T/C/T	63/222/78/192	11/18/16/10	0/1/0/1	8_3_0_0/0_0_6_11/8_8_0_0/0_0_6_3	60/60/60/60	1	0		Intergenic	15001256	Intergenic	-	-
Chr10	15001381	C	C/T/C/T	60/222/44/222	10/15/18/13	0/1/0/1	4_6_0_0/0_0_9_6/11_5_1_0/0_0_9_4	60/60/60/60	1	0.0588235		Intergenic	15001381	Intergenic	-	-
Chr10	15002395	G	G/A/G/A	51/223/35/135	8/18/15/6	0/1/0/1	5_2_0_0/1_0_10_5/6_7_1_0/0_0_3_3	60/60/60/60	0.9375	0.0714286		Intergenic	15002395	Intergenic	-	-
Chr10	15002571	G	G/A/G/A	48/223/41/156	6/16/16/9	0/1/0/1	2_4_0_0/0_1_4_11/9_6_1_0/0_0_5_2	60/60/60/60	0.9375	0.0625		Intergenic	15002571	Intergenic	-	-
Chr10	15004849	G	G/A/G/A	45/222/111/110	5/23/27/6	0/1/0/1	2_3_0_0/1_0_9_13/16_11_0_0/0_0_0_6	60/60/60/60	0.956522	0		Intergenic	15004849	Intergenic	-	-
Chr10	15005576	G	G/A/G/A	48/226/50/152	6/27/19/6	0/0.5939/0/1	4_2_0_0/1_1_11_10/9_9_0_1/0_0_3_3	60/60/60/60	0.913043	0.0526316		Intergenic	15005576	Intergenic	-	-
Chr10	15007520	G	G/A/G/A	51/222/31/115	7/19/21/6	0/1/0/1	6_1_0_0/0_0_9_10/7_12_1_1/0_0_2_3	60/60/60/60	1	0.0952381		Intergenic	15007520	Intergenic	-	-
Chr10	15008353	C	C/T/C/T	51/222/99/156	7/22/23/7	0/1/0/1	3_4_0_0/0_0_13_6/17_6_0_0/0_0_3_4	60/60/60/60	1	0		Intergenic	15008353	Intergenic	-	-
Chr10	15008866	C	C/T/C/T	57/222/75/174	10/24/15/7	0/1/0/1	4_5_0_0/1_0_11_11/5_10_0_0/0_0_3_4	60/60/60/60	0.956522	0		Intergenic	15008866	Intergenic	-	-
Chr10	15009530	G	G/A/G/A	54/222/87/154	9/23/19/7	0/1/0/1	4_4_0_0/0_0_14_8/13_6_0_0/0_0_5_2	60/60/60/60	1	0		Intergenic	15009530	Intergenic	-	-
Chr10	15009802	G	G/A/G/A	60/226/43/108	10/24/25/5	0/0.6672/0/1	7_3_0_0/0_2_11_9/9_13_2_0/0_0_3_2	60/60/60/60	0.909091	0.0833333		Intergenic	15009802	Intergenic	-	-
Chr10	15011538	G	G/A/G/A	57/222/56/152	10/22/22/7	0/1/0/1	3_6_0_0/1_0_8_12/5_15_0_1/0_0_3_3	60/60/60/60	0.952381	0.047619		Intergenic	15011538	Intergenic	-	-
Chr10	15012838	G	G/A/G/A	54/222/62/157	8/19/24/8	0/1/0/1	5_3_0_0/0_0_7_11/18_4_0_1/0_0_3_4	60/60/60/60	1	0.0434783		Intergenic	15012838	Intergenic	-	-
Chr10	15012994	C	C/T/C/T	48/223/114/211	6/16/29/10	0/1/0/1	3_3_0_0/0_1_6_8/12_16_0_0/0_0_6_4	60/60/60/60	0.933333	0		Intergenic	15012994	Intergenic	-	-
Chr10	15013040	G	G/A/G/A	60/222/120/222	11/20/30/13	0/1/0/1	5_5_0_0/0_1_8_10/14_16_0_0/0_0_8_5	60/60/60/60	0.947368	0		Intergenic	15013040	Intergenic	-	-
Chr10	15013170	C	C/T/C/T	72/222/108/192	14/21/26/9	0/1/0/1	9_5_0_0/0_0_12_9/13_13_0_0/0_0_3_5	60/60/60/60	1	0		Intergenic	15013170	Intergenic	-	-
Chr10	15015434	C	C/T/C/T	45/222/62/190	5/19/23/10	0/1/0/1	3_2_0_0/0_0_12_7/11_11_1_0/0_0_8_2	60/60/60/60	1	0.0434783		Intergenic	15015434	Intergenic	-	-
Chr10	15015668	C	C/T/C/T	60/222/53/222	10/28/20/14	0/1/0/1	4_6_0_0/0_0_10_18/10_9_0_1/0_0_6_7	60/60/60/60	1	0.05		Intergenic	15015668	Intergenic	-	-
Chr10	15015714	C	C/T/C/T	57/222/50/222	9/22/20/11	0/1/0/1	5_4_0_0/0_0_10_12/10_8_0_1/0_0_4_6	60/60/60/60	1	0.0526316		Intergenic	15015714	Intergenic	-	-
Chr10	15017854	G	G/A/A/A	60/222/53/222	10/17/25/10	0/1/0.5/1	4_6_0_0/0_0_8_9/10_8_1_4/0_0_4_6	60/60/60/60	1	0.217391		Intergenic	15017854	Intergenic	-	-
Chr10	15018679	C	C/T/T/T	57/222/47/113	9/24/20/6	0/1/0.5/1	6_3_0_0/0_0_8_15/4_11_3_1/0_0_3_2	60/60/60/60	1	0.210526		Intergenic	15018679	Intergenic	-	-
Chr10	15020669	G	G/A/G/A	54/223/47/131	8/26/18/6	0/1/0/1	5_3_0_0/2_0_11_13/5_12_0_1/0_0_3_3	60/60/60/60	0.923077	0.0555556		Intergenic	15020669	Intergenic	-	-
Chr10	15020770	C	C/T/C/T	48/222/84/127	6/23/18/5	0/1/0/1	2_4_0_0/1_0_12_10/10_8_0_0/0_0_3_2	60/60/60/60	0.956522	0		Intergenic	15020770	Intergenic	-	-
Chr10	15022464	G	G/A/G/A	57/222/38/162	9/30/17/7	0/1/0/1	3_6_0_0/0_0_13_14/9_5_0_1/0_0_5_2	60/60/60/60	1	0.0666667		Intergenic	15022464	Intergenic	-	-
Chr10	15023139	G	G/A/G/A	54/222/56/97.5	8/30/21/4	0/1/0/1	4_4_0_0/0_1_11_17/10_10_0_1/0_0_1_3	60/60/60/60	0.965517	0.047619		Intergenic	15023139	Intergenic	-	-
Chr10	15023263	C	C/T/C/T	48/222/59/127	6/21/22/5	0/1/0/1	3_3_0_0/0_0_11_9/11_10_1_0/0_0_3_2	60/60/60/60	1	0.0454545		Intergenic	15023263	Intergenic	-	-
Chr10	15024324	G	G/A/G/A	48/223/35/146	6/16/14/6	0/1/0/1	3_3_0_0/0_1_8_7/5_8_0_1/0_0_4_2	60/60/60/60	0.9375	0.0714286		Intergenic	15024324	Intergenic	-	-
Chr10	15024466	G	G/A/A/A	69/222/92/155	13/20/21/9	0/1/0.5/1	6_7_0_0/0_1_11_7/6_8_4_2/0_0_7_1	60/60/60/60	0.947368	0.3		Intergenic	15024466	Intergenic	-	-
Chr10	15027338	G	G/A/G/A	51/222/90/204	8/18/20/12	0/1/0/1	3_4_0_0/0_0_14_3/9_11_0_0/0_0_4_5	60/60/60/60	1	0		Intergenic	15027338	Intergenic	-	-
Chr10	15027363	C	C/T/C/T	57/222/87/187	9/21/19/10	0/1/0/1	4_5_0_0/0_0_14_7/9_10_0_0/0_0_4_4	60/60/60/60	1	0		Intergenic	15027363	Intergenic	-	-
Chr10	15028013	C	C/T/C/T	51/222/56/222	7/20/23/11	0/1/0/1	2_5_0_0/0_0_7_12/10_10_1_0/0_0_6_5	60/60/60/60	1	0.047619		Intergenic	15028013	Intergenic	-	-
Chr10	15028019	G	G/A/G/A	54/222/62/222	8/19/25/11	0/1/0/1	3_5_0_0/0_0_6_10/11_11_1_0/0_0_6_5	60/60/60/60	1	0.0434783		Intergenic	15028019	Intergenic	-	-
Chr10	15028137	G	G/A/A/A	54/197/61/188	8/12/25/9	0/0.8294/0.5/1	2_6_0_0/1_0_6_5/13_7_3_2/0_0_5_3	60/60/60/60	0.916667	0.2		Intergenic	15028137	Intergenic	-	-
Chr10	15028190	G	G/A/A/A	42/204/34/174	4/11/25/8	0/1/0.5/1	1_3_0_0/0_0_5_4/12_9_2_2/0_0_2_6	60/60/60/60	1	0.16		Intergenic	15028190	Intergenic	-	-
Chr10	15029561	G	G/A/G/A	60/218/56/139	11/15/23/7	0/1/0/1	6_4_0_0/0_1_7_5/9_11_1_0/0_0_5_2	60/60/59/58	0.923077	0.047619		Intergenic	15029561	Intergenic	-	-
Chr10	15030363	C	C/T/C/T	51/222/41/174	7/30/16/7	0/1/0/1	3_4_0_0/0_1_12_13/7_8_1_0/0_0_3_4	60/60/60/59	0.961538	0.0625		Intergenic	15030363	Intergenic	-	-
Chr10	15030394	G	G/A/G/A	45/222/53/94.5	6/29/16/5	0/1/0/1	2_3_0_0/0_0_13_13/9_6_1_0/0_0_2_2	60/60/60/59	1	0.0625		Intergenic	15030394	Intergenic	-	-
Chr10	15030628	G	G/A/A/A	48/222/36/119	6/30/23/8	0/1/0.5/1	2_4_0_0/0_0_12_15/10_6_1_3/0_0_5_1	60/60/59/58	1	0.2		Intergenic	15030628	Intergenic	-	-
Chr10	15030643	G	G/A/A/A	48/222/36/140	6/32/25/8	0/1/0.5/1	2_4_0_0/0_0_13_13/12_7_1_3/0_0_6_1	60/60/59/58	1	0.173913		Intergenic	15030643	Intergenic	-	-
Chr10	15032271	G	G/A/A/A	66/222/59/222	12/16/16/13	0/1/0.5/1	6_6_0_0/0_0_8_8/4_7_1_3/0_0_6_6	60/59/60/59	1	0.266667		Intergenic	15032271	Intergenic	-	-
Chr10	15032543	G	G/A/G/A	60/222/50/124	10/15/20/6	0/1/0/1	3_7_0_0/0_0_5_10/9_9_1_0/0_0_1_5	60/60/60/60	1	0.0526316		Intergenic	15032543	Intergenic	-	-
Chr10	15032602	G	G/A/G/A	60/222/53/62	10/16/20/4	0/1/0/1	3_7_0_0/0_0_5_10/11_8_1_0/0_0_2_1	60/60/60/60	1	0.05		Intergenic	15032602	Intergenic	-	-
Chr10	15034079	C	C/T/C/T	39/222/47/188	4/24/18/8	0/1/0/1	2_1_0_0/1_0_11_11/10_7_1_0/0_0_5_3	60/60/60/60	0.956522	0.0555556		Intergenic	15034079	Intergenic	-	-
Chr10	15034500	G	G/A/G/A	48/222/32/73	6/22/14/3	0/1/0/1	2_4_0_0/0_1_11_9/5_7_1_0/0_0_1_2	60/60/60/60	0.952381	0.0769231		Intergenic	15034500	Intergenic	-	-
Chr10	15035715	C	C/T/C/T	48/222/78/103	6/18/16/5	0/1/0/1	2_4_0_0/0_0_9_9/8_8_0_0/0_0_2_2	60/60/60/60	1	0		Intergenic	15035715	Intergenic	-	-
Chr10	15035753	C	C/T/C/T	54/222/44/103	8/17/18/4	0/1/0/1	2_6_0_0/0_0_9_8/6_10_0_1/0_0_2_2	60/60/60/60	1	0.0588235		Intergenic	15035753	Intergenic	-	-
Chr10	15037054	G	G/A/G/A	66/222/44/136	12/28/17/7	0/1/0/1	4_8_0_0/0_0_18_8/9_7_0_1/0_0_1_5	60/60/60/60	1	0.0588235		Intergenic	15037054	Intergenic	-	-
Chr10	15037451	G	G/A/A/A	69/222/34/222	13/23/25/12	0/1/0.5/1	6_7_0_0/0_0_10_13/10_11_2_2/0_0_6_5	60/60/59/60	1	0.16		Intergenic	15037451	Intergenic	-	-
Chr10	15037660	C	C/T/C/T	54/222/46/222	8/19/31/14	0/1/0/1	4_4_0_0/0_0_12_7/13_15_1_1/0_0_8_5	60/60/60/60	1	0.0666667		Intergenic	15037660	Intergenic	-	-
Chr10	15038998	C	C/T/C/T	57/222/38/157	9/21/16/7	0/1/0/1	3_6_0_0/0_0_8_11/5_9_0_1/0_0_2_5	60/60/60/60	1	0.0666667		Intergenic	15038998	Intergenic	-	-
Chr10	15040561	G	G/A/G/A	66/222/30/188	13/23/15/10	0/1/0/1	6_6_0_0/1_0_11_11/8_5_0_2/0_0_6_4	47/49/54/46	0.956522	0.133333		Intergenic	15040561	Intergenic	-	-
Chr10	15041105	C	C/T/C/T	48/222/108/103	6/20/26/6	0/1/0/1	6_0_0_0/0_0_8_12/11_15_0_0/0_0_2_2	60/60/60/60	1	0		Intergenic	15041105	Intergenic	-	-
Chr10	15041743	C	C/T/C/T	57/222/90/42.8	9/18/20/2	0/1/0/1	4_5_0_0/0_1_10_7/14_6_0_0/0_0_1_1	60/60/60/60	0.944444	0		Intergenic	15041743	Intergenic	-	-
Chr10	15041910	C	C/T/C/T	54/222/65/60	8/15/24/3	0/1/0/1	3_5_0_0/0_0_5_9/11_12_1_0/0_0_0_3	60/60/60/60	1	0.0416667		Intergenic	15041910	Intergenic	-	-
Chr10	15042011	G	G/A/G/A	42/222/93/103	4/18/21/4	0/1/0/1	1_3_0_0/1_0_8_9/7_14_0_0/0_0_2_2	60/60/60/60	0.944444	0		Intergenic	15042011	Intergenic	-	-
Chr10	15042706	C	C/T/C/T	72/222/71/149	14/27/26/7	0/1/0/1	8_6_0_0/0_0_11_15/9_16_1_0/0_0_2_4	60/60/60/60	1	0.0384615		Intergenic	15042706	Intergenic	-	-
Chr10	15043504	G	G/A/A/A	45/222/51/149	5/13/19/6	0/1/0.5/1	1_4_0_0/0_1_7_5/8_7_2_2/0_0_2_4	60/58/60/60	0.923077	0.210526		Intergenic	15043504	Intergenic	-	-
Chr10	15046454	G	G/A/G/A	54/222/68/146	8/23/25/6	0/1/0/1	6_2_0_0/0_0_14_8/14_10_0_1/0_0_4_2	60/60/60/60	1	0.04		Intergenic	15046454	Intergenic	-	-
Chr10	15046830	G	G/A/G/A	63/183/87/222	11/10/19/13	0/0.5554/0/1	7_4_0_0/1_0_3_6/9_10_0_0/0_0_7_5	60/60/60/60	0.9	0		Intergenic	15046830	Intergenic	-	-
Chr10	15049452	C	C/T/C/T	52/222/43/202	11/21/12/9	0/1/0/1	7_3_0_1/0_1_9_9/5_4_0_2/0_0_4_5	57/57/54/57	0.947368	0.181818		Intergenic	15049452	Intergenic	-	-
Chr10	15049790	C	C/T/C/T	39/222/81/116	3/14/21/5	0/1/0/1	0_3_0_0/0_0_6_6/8_9_0_0/0_0_4_1	60/60/60/60	1	0		Intergenic	15049790	Intergenic	-	-
